# Supplementary material for: 4-Hy­droxy­anilinium 2-carb­oxy­acetate
Source: Acta Crystallogr Sect E Struct Rep Online. 2012 May 31;68(Pt 6):o1937. doi: 10.1107/S160053681202363X (PMC3379490; doi:10.1107/S160053681202363X)
Supplement: Supplementary file 1 [file e-68-o1937-sup1.cif]

##############################################################################
#                                                                            #
# This CIF contains the data in a paper accepted for publication in          #
# Acta Crystallographica Section E. It conforms to the requirements of       #
# Notes for Authors for Acta Crystallographica Section E, and has been       #
# peer reviewed under the auspices of the IUCr Commission on Journals.       #
#                                                                            #
# Full details of the Crystallographic Information File format               #
# are given in the paper "The Crystallographic Information File (CIF):       #
# a New Standard Archive File for Crystallography" by S. R. Hall, F. H.      #
# Allen and I. D. Brown [Acta Cryst. (1991), A47, 655-685].                  #
#                                                                            #
# The current version of the core CIF dictionary is obtainable from          #
# ftp://ftp.iucr.org/pub/cif_core.dic.                                       #
#                                                                            #
# Software is freely available for graphical display of the structure(s)     #
# in this CIF. For information consult the CIF software page                 #
# http://www.iucr.org/resources/cif/software.                                #
#                                                                            #
# This file may be used for bona fide research purposes within the           #
# scientific community so long as proper attribution is given to the journal # 
# article from which it was obtained.                                        #
#                                                                            #
##############################################################################
data_I
_audit_creation_method     'SHELXL97'
_chemical_name_systematic
;
4-Hydroxyanilinium 2-carboxyacetate
;
_chemical_name_common     ?
_chemical_formula_moiety     'C6 H8 N O +, C3 H3 O4 -'
_chemical_formula_sum     'C9 H11 N O5'
_chemical_formula_iupac     'C6 H8 N O +, C3 H3 O4 -'
_chemical_formula_weight     213.19
_chemical_melting_point     ?
_symmetry_cell_setting     monoclinic
_symmetry_space_group_name_H-M     'P 21/c'
_symmetry_space_group_name_Hall     '-P 2ybc'
loop_
    _symmetry_equiv_pos_as_xyz
    'x, y, z'
    '-x, y+1/2, -z+1/2'
    '-x, -y, -z'
    'x, -y-1/2, z-1/2'
_cell_length_a     5.14160(10)
_cell_length_b     22.5507(7)
_cell_length_c     7.8176(3)
_cell_angle_alpha     90.00
_cell_angle_beta     97.8270(10)
_cell_angle_gamma     90.00
_cell_volume     897.98(5)
_cell_formula_units_Z     4
_cell_measurement_reflns_used     2040
_cell_measurement_theta_min     2.78
_cell_measurement_theta_max     27.47
_cell_measurement_temperature     173(2)
_exptl_crystal_description     'block'
_exptl_crystal_colour     'colourless'
_exptl_crystal_size_max     0.10
_exptl_crystal_size_mid     0.05
_exptl_crystal_size_min     0.05
_exptl_crystal_density_diffrn     1.577
_exptl_crystal_density_meas     ?
_exptl_crystal_density_method     'not measured'
_exptl_crystal_F_000     448
_exptl_absorpt_coefficient_mu     0.130
_exptl_absorpt_correction_type     multi-scan
_exptl_absorpt_process_details     '(<i>CrystalClear</i>; Rigaku, 2005)'
_exptl_absorpt_correction_T_min     0.910
_exptl_absorpt_correction_T_max     1.000
_exptl_special_details
;
;
_diffrn_ambient_temperature     173(2)
_diffrn_radiation_type     'MoK\a'
_diffrn_radiation_wavelength     0.71073
_diffrn_radiation_source     'fine-focus sealed tube'
_diffrn_radiation_monochromator     'graphite'
_diffrn_measurement_device_type     'Rigaku Mercury CCD'
_diffrn_measurement_method     'CCD profile fitting'
_diffrn_detector_area_resol_mean     13.6612
_diffrn_reflns_number     6380
_diffrn_reflns_av_R_equivalents     0.0406
_diffrn_reflns_av_sigmaI/netI     0.0452
_diffrn_reflns_theta_min     2.78
_diffrn_reflns_theta_max     27.47
_diffrn_reflns_theta_full     27.47
_diffrn_measured_fraction_theta_max     0.991
_diffrn_measured_fraction_theta_full     0.991
_diffrn_reflns_limit_h_min     -5
_diffrn_reflns_limit_h_max     6
_diffrn_reflns_limit_k_min     -28
_diffrn_reflns_limit_k_max     27
_diffrn_reflns_limit_l_min     -10
_diffrn_reflns_limit_l_max     10
_diffrn_standards_number     ?
_diffrn_standards_interval_count     ?
_diffrn_standards_interval_time     ?
_diffrn_standards_decay_%     ?
_refine_special_details
;
 Refinement of <i>F</i>^2^ against ALL reflections. The weighted
 <i>R</i>-factor w<i>R</i> and goodness of fit <i>S</i> are based on
 <i>F</i>^2^, conventional <i>R</i>-factors <i>R</i> are based on <i>F</i>,
 with <i>F</i> set to zero for negative <i>F</i>^2^. The threshold expression
 of <i>F</i>^2^ > 2\s(<i>F</i>^2^) is used only for calculating
 <i>R</i>-factors(gt) etc. and is not relevant to the choice of reflections
 for refinement. <i>R</i>-factors based on <i>F</i>^2^ are statistically about
 twice as large as those based on <i>F</i>, and <i>R</i>-factors based on ALL
 data will be even larger.
;
_reflns_number_total     2040
_reflns_number_gt     1611
_reflns_threshold_expression     I>2\s(I)
_refine_ls_structure_factor_coef     Fsqd
_refine_ls_matrix_type     full
_refine_ls_R_factor_all     0.0674
_refine_ls_R_factor_gt     0.0500
_refine_ls_wR_factor_gt     0.1212
_refine_ls_wR_factor_ref     0.1326
_refine_ls_goodness_of_fit_ref     1.070
_refine_ls_restrained_S_all     1.068
_refine_ls_number_reflns     2040
_refine_ls_number_parameters     137
_refine_ls_number_restraints     5
_refine_ls_hydrogen_treatment     constr
_refine_ls_weighting_scheme     calc
_refine_ls_weighting_details
         'calc w=1/[\s^2^(Fo^2^)+(0.0634P)^2^+0.3433P] where P=(Fo^2^+2Fc^2^)/3'
_atom_sites_solution_hydrogens     geom
_atom_sites_solution_primary     direct
_atom_sites_solution_secondary     difmap
_refine_ls_shift/su_max     0.000
_refine_ls_shift/su_mean     0.000
_refine_diff_density_max     0.309
_refine_diff_density_min     -0.401
_refine_ls_extinction_method     'none'
_refine_ls_extinction_coef     ?
loop_
    _atom_type_symbol
    _atom_type_description
    _atom_type_scat_dispersion_real
    _atom_type_scat_dispersion_imag
    _atom_type_scat_source
    'C' 'C' 0.0033 0.0016
                         'International Tables Vol C Tables 4.2.6.8 and 6.1.1.4'
    'H' 'H' 0.0000 0.0000
                         'International Tables Vol C Tables 4.2.6.8 and 6.1.1.4'
    'N' 'N' 0.0061 0.0033
                         'International Tables Vol C Tables 4.2.6.8 and 6.1.1.4'
    'O' 'O' 0.0106 0.0060
                         'International Tables Vol C Tables 4.2.6.8 and 6.1.1.4'
_computing_data_collection     '<i>CrystalClear</i> (Rigaku, 2005)'
_computing_cell_refinement     '<i>CrystalClear</i> (Rigaku, 2005)'
_computing_data_reduction     '<i>CrystalClear</i> (Rigaku, 2005)'
_computing_structure_solution     '<i>SHELXS97</i> (Sheldrick, 2008)'
_computing_structure_refinement     '<i>SHELXL97</i> (Sheldrick, 2008)'
_computing_molecular_graphics     '<i>SHELXTL</i> (Sheldrick, 2008)'
_computing_publication_material     '<i>SHELXTL</i> (Sheldrick, 2008)'
loop_
    _atom_site_type_symbol
    _atom_site_label
    _atom_site_fract_x
    _atom_site_fract_y
    _atom_site_fract_z
    _atom_site_U_iso_or_equiv
    _atom_site_adp_type
    _atom_site_calc_flag
    _atom_site_refinement_flags
    _atom_site_occupancy
    _atom_site_symmetry_multiplicity
    _atom_site_disorder_assembly
    _atom_site_disorder_group
    O O5 0.4476(3) 0.34202(6) 0.35078(19) 0.0191(3) Uani d D 1 1 . .
    H H5 0.5845 0.3567 0.3982 0.029 Uiso d RD 1 1 . .
    O O3 -0.1396(3) 0.40201(6) 0.53276(17) 0.0187(3) Uani d . 1 1 . .
    O O2 0.1261(3) 0.43371(6) -0.01270(17) 0.0183(3) Uani d . 1 1 . .
    O O1 0.3518(3) 0.47345(6) 0.22298(18) 0.0184(3) Uani d D 1 1 . .
    H H1 0.3277 0.4710 0.3244 0.028 Uiso d RD 1 1 . .
    O O4 0.2284(3) 0.45183(6) 0.50832(17) 0.0182(3) Uani d . 1 1 . .
    C C4 0.5512(4) 0.16064(8) 0.3365(2) 0.0155(4) Uani d . 1 1 . .
    C C3 0.3222(4) 0.18648(10) 0.2564(3) 0.0193(4) Uani d . 1 1 . .
    H H3A 0.1887 0.1630 0.1995 0.023 Uiso calc R 1 1 . .
    N N1 0.5772(4) 0.09560(7) 0.3326(2) 0.0193(4) Uani d D 1 1 . .
    H H1A 0.7383 0.0853 0.3796 0.029 Uiso calc RD 1 1 . .
    H H1B 0.5489 0.0830 0.2237 0.029 Uiso calc RD 1 1 . .
    H H1C 0.4601 0.0792 0.3921 0.029 Uiso calc RD 1 1 . .
    C C8 -0.0615(4) 0.42836(9) 0.2494(2) 0.0171(4) Uani d . 1 1 . .
    H H8A -0.1252 0.3894 0.2111 0.021 Uiso calc R 1 1 . .
    H H8B -0.2060 0.4559 0.2224 0.021 Uiso calc R 1 1 . .
    C C9 0.0095(4) 0.42644(8) 0.4436(2) 0.0152(4) Uani d . 1 1 . .
    C C6 0.7210(4) 0.25601(9) 0.4274(3) 0.0177(4) Uani d . 1 1 . .
    H H6A 0.8545 0.2793 0.4849 0.021 Uiso calc R 1 1 . .
    C C1 0.4915(4) 0.28237(8) 0.3480(2) 0.0151(4) Uani d . 1 1 . .
    C C7 0.1530(4) 0.44583(9) 0.1445(2) 0.0154(4) Uani d . 1 1 . .
    C C5 0.7508(4) 0.19480(9) 0.4208(3) 0.0179(4) Uani d . 1 1 . .
    H H5A 0.9047 0.1770 0.4730 0.021 Uiso calc R 1 1 . .
    C C2 0.2936(4) 0.24722(9) 0.2616(2) 0.0184(4) Uani d . 1 1 . .
    H H2A 0.1409 0.2648 0.2068 0.022 Uiso calc R 1 1 . .
loop_
    _atom_site_aniso_label
    _atom_site_aniso_U_11
    _atom_site_aniso_U_22
    _atom_site_aniso_U_33
    _atom_site_aniso_U_12
    _atom_site_aniso_U_13
    _atom_site_aniso_U_23
    O5 0.0184(7) 0.0138(7) 0.0239(7) 0.0005(6) -0.0019(6) -0.0006(6)
    O3 0.0210(7) 0.0179(8) 0.0173(7) -0.0017(6) 0.0030(6) 0.0005(5)
    O2 0.0196(7) 0.0195(8) 0.0159(7) -0.0006(6) 0.0030(5) -0.0005(5)
    O1 0.0163(7) 0.0186(8) 0.0197(7) -0.0017(6) 0.0003(5) 0.0003(6)
    O4 0.0172(7) 0.0171(7) 0.0187(7) -0.0012(6) -0.0032(5) -0.0031(6)
    C4 0.0208(10) 0.0125(10) 0.0146(9) -0.0015(8) 0.0072(8) -0.0004(7)
    C3 0.0204(10) 0.0195(11) 0.0170(10) -0.0026(8) -0.0006(8) -0.0034(8)
    N1 0.0257(9) 0.0178(9) 0.0150(8) -0.0002(8) 0.0047(7) 0.0004(7)
    C8 0.0152(9) 0.0210(11) 0.0146(9) -0.0018(8) 0.0002(7) -0.0008(8)
    C9 0.0160(10) 0.0111(9) 0.0175(9) 0.0026(8) -0.0006(7) -0.0013(7)
    C6 0.0173(10) 0.0163(10) 0.0185(10) -0.0016(8) -0.0012(8) -0.0023(8)
    C1 0.0192(10) 0.0130(10) 0.0131(9) 0.0000(8) 0.0024(7) 0.0001(7)
    C7 0.0153(9) 0.0115(9) 0.0183(9) 0.0035(8) -0.0010(7) 0.0015(7)
    C5 0.0156(9) 0.0200(11) 0.0173(9) 0.0018(8) -0.0005(7) 0.0024(8)
    C2 0.0165(9) 0.0206(11) 0.0169(10) 0.0023(8) -0.0016(8) 0.0007(8)
_geom_special_details
;
 All s.u.'s (except the s.u. in the dihedral angle between two l.s. planes)
 are estimated using the full covariance matrix. The cell s.u.'s are taken
 into account individually in the estimation of s.u.'s in distances, angles
 and torsion angles; correlations between s.u.'s in cell parameters are only
 used when they are defined by crystal symmetry. An approximate (isotropic)
 treatment of cell s.u.'s is used for estimating s.u.'s involving l.s. planes.
;
loop_
    _geom_bond_atom_site_label_1
    _geom_bond_atom_site_label_2
    _geom_bond_site_symmetry_2
    _geom_bond_distance
    _geom_bond_publ_flag
    O5 C1 . 1.365(2) ?
    O5 H5 . 0.8200 ?
    O3 C9 . 1.234(2) ?
    O2 C7 . 1.248(2) ?
    O1 C7 . 1.280(2) ?
    O1 H1 . 0.8207 ?
    O4 C9 . 1.302(2) ?
    C4 C5 . 1.378(3) ?
    C4 C3 . 1.384(3) ?
    C4 N1 . 1.473(2) ?
    C3 C2 . 1.379(3) ?
    C3 H3A . 0.9300 ?
    N1 H1A . 0.8900 ?
    N1 H1B . 0.8900 ?
    N1 H1C . 0.8900 ?
    C8 C7 . 1.513(3) ?
    C8 C9 . 1.513(3) ?
    C8 H8A . 0.9700 ?
    C8 H8B . 0.9700 ?
    C6 C1 . 1.390(3) ?
    C6 C5 . 1.391(3) ?
    C6 H6A . 0.9300 ?
    C1 C2 . 1.390(3) ?
    C5 H5A . 0.9300 ?
    C2 H2A . 0.9300 ?
loop_
    _geom_angle_atom_site_label_1
    _geom_angle_atom_site_label_2
    _geom_angle_atom_site_label_3
    _geom_angle_site_symmetry_1
    _geom_angle_site_symmetry_3
    _geom_angle
    _geom_angle_publ_flag
    C1 O5 H5 . . 105.8 ?
    C7 O1 H1 . . 102.4 ?
    C5 C4 C3 . . 120.89(18) ?
    C5 C4 N1 . . 120.19(18) ?
    C3 C4 N1 . . 118.91(17) ?
    C2 C3 C4 . . 119.50(18) ?
    C2 C3 H3A . . 120.3 ?
    C4 C3 H3A . . 120.3 ?
    C4 N1 H1A . . 109.5 ?
    C4 N1 H1B . . 109.5 ?
    H1A N1 H1B . . 109.5 ?
    C4 N1 H1C . . 109.5 ?
    H1A N1 H1C . . 109.5 ?
    H1B N1 H1C . . 109.5 ?
    C7 C8 C9 . . 117.20(16) ?
    C7 C8 H8A . . 108.0 ?
    C9 C8 H8A . . 108.0 ?
    C7 C8 H8B . . 108.0 ?
    C9 C8 H8B . . 108.0 ?
    H8A C8 H8B . . 107.2 ?
    O3 C9 O4 . . 123.22(17) ?
    O3 C9 C8 . . 119.73(17) ?
    O4 C9 C8 . . 117.06(17) ?
    C1 C6 C5 . . 119.96(18) ?
    C1 C6 H6A . . 120.0 ?
    C5 C6 H6A . . 120.0 ?
    O5 C1 C6 . . 123.16(17) ?
    O5 C1 C2 . . 117.24(17) ?
    C6 C1 C2 . . 119.59(18) ?
    O2 C7 O1 . . 123.55(18) ?
    O2 C7 C8 . . 119.03(17) ?
    O1 C7 C8 . . 117.41(17) ?
    C4 C5 C6 . . 119.60(18) ?
    C4 C5 H5A . . 120.2 ?
    C6 C5 H5A . . 120.2 ?
    C3 C2 C1 . . 120.44(18) ?
    C3 C2 H2A . . 119.8 ?
    C1 C2 H2A . . 119.8 ?
loop_
    _geom_torsion_atom_site_label_1
    _geom_torsion_atom_site_label_2
    _geom_torsion_atom_site_label_3
    _geom_torsion_atom_site_label_4
    _geom_torsion_site_symmetry_1
    _geom_torsion_site_symmetry_2
    _geom_torsion_site_symmetry_3
    _geom_torsion_site_symmetry_4
    _geom_torsion
    _geom_torsion_publ_flag
    C5 C4 C3 C2 . . . . -0.2(3) ?
    N1 C4 C3 C2 . . . . 178.95(17) ?
    C7 C8 C9 O3 . . . . -166.29(18) ?
    C7 C8 C9 O4 . . . . 14.4(3) ?
    C5 C6 C1 O5 . . . . 179.28(18) ?
    C5 C6 C1 C2 . . . . -0.3(3) ?
    C9 C8 C7 O2 . . . . 161.91(18) ?
    C9 C8 C7 O1 . . . . -19.3(3) ?
    C3 C4 C5 C6 . . . . 0.8(3) ?
    N1 C4 C5 C6 . . . . -178.33(17) ?
    C1 C6 C5 C4 . . . . -0.5(3) ?
    C4 C3 C2 C1 . . . . -0.7(3) ?
    O5 C1 C2 C3 . . . . -178.69(18) ?
    C6 C1 C2 C3 . . . . 1.0(3) ?
loop_
    _geom_hbond_atom_site_label_D
    _geom_hbond_atom_site_label_H
    _geom_hbond_atom_site_label_A
    _geom_hbond_site_symmetry_A
    _geom_hbond_distance_DH
    _geom_hbond_distance_HA
    _geom_hbond_distance_DA
    _geom_hbond_angle_DHA
    O5 H5 O3 1_655 0.82 1.94 2.745(2) 168.2
    N1 H1A O2 4_666 0.89 2.10 2.989(2) 176.5
    N1 H1B O4 4_565 0.89 2.33 3.090(2) 143.8
    N1 H1C O2 4_566 0.89 1.98 2.836(2) 159.8
    O1 H1 O4 . 0.82 1.65 2.450(2) 165.0
    C3 H3A O3 4_565 0.93 2.47 3.398(3) 175
    C8 H8B O1 1_455 0.97 2.31 3.163(3) 147
_iucr_refine_instructions_details
;
TITL 1 in P2(1)/c
CELL 0.71073   5.1416  22.5507   7.8176  90.000  97.827  90.000
ZERR   4.00   0.0001   0.0007   0.0003   0.000   0.001   0.000
LATT  1
SYMM -X, 0.5+Y, 0.5-Z
SFAC C H N O
UNIT  36 44 4 20
L.S. 9
BOND $H
FMAP 2
PLAN 20
ACTA
EQIV $1 x+1, y, z
EQIV $2 x+1, -y+1/2, z+1/2
EQIV $3 x, -y+1/2, z-1/2
EQIV $4 x, -y+1/2, z+1/2
HTAB O5 O3_$1
HTAB N1 O2_$2
HTAB N1 O4_$3
HTAB N1 O2_$4
HTAB O1 O4
CONF
MPLA C1 C2 C3 C4 C5 C6
MPLA N1
DFIX 0.89 0.002 N1 H1A N1 H1B N1 H1C
DFIX 0.82 0.002 O5 H5 O1 H1
WGHT    0.063400    0.343300
FVAR       0.91692
O5    4    0.447559    0.342021    0.350781    11.00000    0.01838    0.01379 =
         0.02391   -0.00060   -0.00195    0.00051
AFIX   3
H5    2    0.584529    0.356731    0.398211    11.00000   -1.50000
AFIX   0
O3    4   -0.139612    0.402014    0.532760    11.00000    0.02095    0.01789 =
         0.01735    0.00053    0.00302   -0.00165
O2    4    0.126095    0.433714   -0.012695    11.00000    0.01961    0.01951 =
         0.01590   -0.00046    0.00299   -0.00062
O1    4    0.351844    0.473450    0.222980    11.00000    0.01630    0.01864 =
         0.01970    0.00031    0.00032   -0.00172
AFIX   3
H1    2    0.327661    0.471000    0.324368    11.00000   -1.50000
AFIX   0
O4    4    0.228352    0.451826    0.508316    11.00000    0.01724    0.01708 =
         0.01872   -0.00307   -0.00320   -0.00120
C4    1    0.551170    0.160636    0.336495    11.00000    0.02078    0.01254 =
         0.01457   -0.00040    0.00722   -0.00148
C3    1    0.322200    0.186476    0.256397    11.00000    0.02039    0.01951 =
         0.01704   -0.00342   -0.00057   -0.00263
AFIX  43
H3A   2    0.188692    0.163041    0.199550    11.00000   -1.20000
AFIX   0
N1    3    0.577169    0.095601    0.332562    11.00000    0.02570    0.01780 =
         0.01498    0.00035    0.00469   -0.00021
AFIX 137
H1A   2    0.738257    0.085294    0.379550    11.00000   -1.50000
H1B   2    0.548868    0.083038    0.223690    11.00000   -1.50000
H1C   2    0.460086    0.079187    0.392069    11.00000   -1.50000
AFIX   0
C8    1   -0.061464    0.428357    0.249368    11.00000    0.01522    0.02097 =
         0.01460   -0.00079    0.00017   -0.00181
AFIX  23
H8A   2   -0.125213    0.389430    0.211078    11.00000   -1.20000
H8B   2   -0.206032    0.455933    0.222448    11.00000   -1.20000
AFIX   0
C9    1    0.009537    0.426440    0.443638    11.00000    0.01603    0.01110 =
         0.01754   -0.00133   -0.00055    0.00261
C6    1    0.720991    0.256009    0.427385    11.00000    0.01728    0.01626 =
         0.01846   -0.00231   -0.00117   -0.00163
AFIX  43
H6A   2    0.854508    0.279289    0.484889    11.00000   -1.20000
AFIX   0
C1    1    0.491546    0.282372    0.347996    11.00000    0.01923    0.01297 =
         0.01314    0.00010    0.00240   -0.00002
C7    1    0.153014    0.445828    0.144502    11.00000    0.01534    0.01149 =
         0.01831    0.00146   -0.00101    0.00352
C5    1    0.750845    0.194797    0.420799    11.00000    0.01559    0.01998 =
         0.01733    0.00240   -0.00055    0.00178
AFIX  43
H5A   2    0.904699    0.177030    0.472998    11.00000   -1.20000
AFIX   0
C2    1    0.293611    0.247223    0.261552    11.00000    0.01648    0.02057 =
         0.01694    0.00075   -0.00155    0.00227
AFIX  43
H2A   2    0.140924    0.264801    0.206845    11.00000   -1.20000
HKLF 4
REM  1 in P2(1)/c
REM R1 =  0.0500 for   1611 Fo > 4sig(Fo)  and  0.0674 for all   2040 data
REM    137 parameters refined using      5 restraints
END
WGHT      0.0612      0.3514
REM Highest difference peak  0.309,  deepest hole -0.401,  1-sigma level  0.062
Q1    1   0.3056  0.4630  0.4144  11.00000  0.05    0.31
Q2    1   0.4030  0.2698  0.2998  11.00000  0.05    0.29
Q3    1   0.6251  0.1747  0.3909  11.00000  0.05    0.24
Q4    1  -0.0033  0.4242  0.3459  11.00000  0.05    0.24
Q5    1   0.0363  0.4093 -0.0434  11.00000  0.05    0.20
Q6    1   0.0947  0.3422  0.2734  11.00000  0.05    0.19
Q7    1   0.3702  0.2206  0.2099  11.00000  0.05    0.19
Q8    1   0.4134  0.4725  0.0405  11.00000  0.05    0.18
Q9    1  -0.1620  0.4603  0.5498  11.00000  0.05    0.18
Q10   1   0.5515  0.1618  0.2898  11.00000  0.05    0.18
Q11   1   0.9978  0.1760  0.5466  11.00000  0.05    0.18
Q12   1   0.4299  0.1695  0.3432  11.00000  0.05    0.17
Q13   1   0.0804  0.4406  0.0483  11.00000  0.05    0.17
Q14   1   0.0950  0.5034  0.0543  11.00000  0.05    0.17
Q15   1   0.1552  0.4900 -0.0497  11.00000  0.05    0.17
Q16   1   0.4996  0.1685  0.2570  11.00000  0.05    0.17
Q17   1   0.1010  0.4250 -0.0426  11.00000  0.05    0.17
Q18   1   0.4741  0.3000  0.3562  11.00000  0.05    0.17
Q19   1   0.0421  0.4331  0.1943  11.00000  0.05    0.17
Q20   1   0.6192  0.2705  0.3671  11.00000  0.05    0.17
;
data_global
_journal_date_recd_electronic     2012-04-29
_journal_date_accepted     2012-05-24
_journal_name_full     'Acta Crystallographica, Section E'
_journal_year     2012
_journal_volume     68
_journal_issue      6
_journal_page_first     o1937
_journal_page_last     o1937
_journal_paper_category     QO
_journal_paper_doi     10.1107/S160053681202363X
_journal_coeditor_code     RK2357
_publ_contact_author_name     'Ying-Chun Wang'
_publ_contact_author_address
;
College of Chemistry and Chemical Engineering,
Southeast UniVersity,
Nanjing 210096,
People's Republic of China
;
_publ_contact_author_email     chenxinyuanseu@yahoo.com.cn
_publ_contact_author_fax     '862552090598'
_publ_contact_author_phone     '862552090598'
_publ_section_title
;
4-Hydroxyanilinium 2-carboxyacetate
;
loop_
    _publ_author_name
    _publ_author_footnote
    _publ_author_address
    'Wang, Ying-Chun' .
;
College of Chemistry and Chemical Engineering,
Southeast University,
Nanjing 210096,
People's Republic of China
;
