# Supplementary material for: 4-Hy­droxy­anilinium 2-carb­oxy­acetate
Source: Acta Crystallogr Sect E Struct Rep Online. 2012 May 31;68(Pt 6):o1937. doi: 10.1107/S160053681202363X (PMC3379490; doi:10.1107/S160053681202363X)
Supplement: Supplementary file 2 [file e-68-o1937-Isup2.hkl]

# 
# h,k,l, Fc-squared, Fo-squared, sigma(Fo-squared) and status flag 
# 
data_I
_shelx_title ' 1 in P2(1)/c' 
_shelx_refln_list_code          4 
_shelx_F_calc_maximum      109.34 
_exptl_crystal_F_000       440.00 
_reflns_d_resolution_high  0.7703 
 
loop_ 
 _symmetry_equiv_pos_as_xyz 
 'x, y, z' 
 '-x, y+1/2, -z+1/2' 
 '-x, -y, -z' 
 'x, -y-1/2, z-1/2' 
 
_cell_length_a     5.1416 
_cell_length_b    22.5507 
_cell_length_c     7.8176 
_cell_angle_alpha  90.000 
_cell_angle_beta   97.827 
_cell_angle_gamma  90.000 
 
_shelx_F_squared_multiplier     1.000 
 
loop_ 
 _refln_index_h 
 _refln_index_k 
 _refln_index_l 
 _refln_F_squared_calc 
 _refln_F_squared_meas 
 _refln_F_squared_sigma 
 _refln_observed_status 
   1   0   0      888.27      766.36      7.14 o 
   2   0   0      105.77      107.28      3.48 o 
   3   0   0      394.27      353.35     10.14 o 
   4   0   0        4.85        7.93      5.75 o 
   5   0   0      119.39      125.05     16.52 o 
   6   0   0        5.48       25.86     12.38 o 
   1   1   0        0.66        2.09      0.88 o 
   2   1   0      222.50      229.85      3.35 o 
   3   1   0        0.14        2.64      1.64 o 
   4   1   0       16.21       19.47      3.21 o 
   5   1   0       94.75       83.66      5.44 o 
   6   1   0        7.92        7.35      4.23 o 
   1   2   0     5362.65     5363.74     58.85 o 
   2   2   0       28.95       24.44      2.22 o 
   3   2   0       16.65       21.15      2.63 o 
   4   2   0      810.99      843.53     15.15 o 
   5   2   0      353.08      381.64     10.09 o 
   6   2   0       18.42       13.75      4.60 o 
   1   3   0      594.15      629.95     26.26 o 
   2   3   0      230.50      203.14      3.46 o 
   3   3   0      621.50      648.19     11.10 o 
   4   3   0       10.20       13.60      5.29 o 
   5   3   0       12.34        7.05      3.10 o 
   6   3   0        8.76       12.18      5.04 o 
   0   4   0       23.96       19.85      3.32 o 
   1   4   0       43.20       60.66      2.97 o 
   2   4   0     3332.58     3430.02     37.71 o 
   3   4   0      784.17      807.43     13.76 o 
   4   4   0      166.91      152.29      6.41 o 
   5   4   0      136.11      131.74      6.45 o 
   6   4   0       28.05       22.37      4.77 o 
   1   5   0     3132.46     3053.04     21.68 o 
   2   5   0      326.64      307.79      4.62 o 
   3   5   0       26.88       22.80      2.11 o 
   4   5   0       24.15       32.65      5.27 o 
   5   5   0      160.35      156.80      8.64 o 
   6   5   0        0.53        3.44      3.46 o 
   0   6   0     6259.45     6094.29     91.88 o 
   1   6   0     5964.45     6048.54     54.40 o 
   2   6   0       64.88       75.46      3.80 o 
   3   6   0       66.77       43.16      2.16 o 
   4   6   0        6.51        4.78      2.11 o 
   5   6   0       41.39       37.96      6.94 o 
   6   6   0        1.34        1.49      3.09 o 
   1   7   0     5743.82     5808.10     44.35 o 
   2   7   0       22.84       19.09      1.70 o 
   3   7   0      249.92      224.73      6.80 o 
   4   7   0       58.31       64.69      5.90 o 
   5   7   0      156.11      137.03      9.96 o 
   6   7   0        1.63       17.41      7.33 o 
   0   8   0     5809.70     5871.14     64.25 o 
   1   8   0     1682.31     1693.46     15.17 o 
   2   8   0       41.50       43.77      3.45 o 
   3   8   0      214.09      193.28      8.67 o 
   4   8   0        0.92        1.16      9.02 o 
   5   8   0       39.69       25.67      6.47 o 
   6   8   0        1.01        6.75      6.35 o 
   1   9   0     1835.70     1871.45     22.08 o 
   2   9   0      112.05      109.34      4.67 o 
   3   9   0       42.75       32.02      1.92 o 
   4   9   0       22.27       20.99      7.13 o 
   5   9   0       22.64       20.62      8.60 o 
   6   9   0       25.85       28.00      8.72 o 
   0  10   0     1596.25     1646.75     19.99 o 
   1  10   0        6.20        9.00      1.23 o 
   2  10   0      132.37      112.35      4.82 o 
   3  10   0       18.82       16.67      3.39 o 
   4  10   0       89.28       76.21      8.75 o 
   5  10   0        2.28       12.94      5.19 o 
   6  10   0        6.34       12.69      7.83 o 
   1  11   0      401.81      476.53      7.35 o 
   2  11   0      990.93      984.01     15.83 o 
   3  11   0        5.96        5.79      8.77 o 
   4  11   0      269.09      279.66      9.24 o 
   5  11   0        1.39        7.37      4.09 o 
   6  11   0      112.40      108.89     15.00 o 
   0  12   0     1493.31     1669.72     35.29 o 
   1  12   0       38.95       39.67      2.40 o 
   2  12   0      651.19      689.45     12.68 o 
   3  12   0       70.01       93.98     10.42 o 
   4  12   0        0.10        3.56      6.21 o 
   5  12   0       27.16       22.55     10.49 o 
   6  12   0       16.64       16.27      8.78 o 
   1  13   0      543.36      573.14      7.98 o 
   2  13   0     1111.69     1136.28     26.67 o 
   3  13   0       82.78       87.68     12.47 o 
   4  13   0      464.48      515.77     40.24 o 
   5  13   0        0.86       12.88      6.64 o 
   0  14   0      176.27      168.81     10.27 o 
   1  14   0      384.26      429.33      7.16 o 
   2  14   0     1862.33     1944.09     27.06 o 
   3  14   0      190.87      208.58     11.93 o 
   4  14   0       32.13       38.40     15.43 o 
   5  14   0        6.17        9.83      6.88 o 
   1  15   0      320.08      317.52     12.55 o 
   2  15   0      132.94      129.92      4.65 o 
   3  15   0       15.87       16.94      7.34 o 
   4  15   0        1.11        3.64      4.85 o 
   5  15   0       15.40        0.11      7.59 o 
   0  16   0       78.43       88.41      7.71 o 
   1  16   0     1833.55     1972.77     26.30 o 
   2  16   0     1082.16     1163.68     31.33 o 
   3  16   0      346.08      345.39     15.57 o 
   4  16   0       32.25       38.27     10.83 o 
   5  16   0       84.35       72.27     10.78 o 
   1  17   0        3.69       -0.14      1.51 o 
   2  17   0        9.97        7.11      3.04 o 
   3  17   0      224.52      204.88     12.52 o 
   4  17   0       21.91       16.56      8.74 o 
   5  17   0      288.30      301.76     33.85 o 
   0  18   0        5.71        9.44      5.00 o 
   1  18   0        0.45        5.68      3.36 o 
   2  18   0      335.77      351.78     13.70 o 
   3  18   0     1244.84     1321.82     68.77 o 
   4  18   0        9.52        6.89      5.16 o 
   5  18   0        6.38        5.68      7.75 o 
   1  19   0      149.50      137.87      7.62 o 
   2  19   0       68.86       79.47     10.04 o 
   3  19   0       44.25       40.08      9.42 o 
   4  19   0       66.09       85.83     11.38 o 
   5  19   0        8.23        5.82      4.84 o 
   0  20   0      336.46      306.62     11.08 o 
   1  20   0       59.96       45.12      4.39 o 
   2  20   0      549.73      589.57     22.78 o 
   3  20   0      300.86      362.68     17.59 o 
   4  20   0       12.38       28.15      6.83 o 
   1  21   0        0.13        3.06      3.07 o 
   2  21   0       56.71       66.56     10.59 o 
   3  21   0       24.02       21.65     10.61 o 
   4  21   0       12.03        9.12      9.21 o 
   0  22   0      376.63      381.85     20.13 o 
   1  22   0        3.98       10.53      3.92 o 
   2  22   0      146.65      143.05     13.28 o 
   3  22   0       73.54       68.92     10.75 o 
   4  22   0        5.08       10.46     15.52 o 
   1  23   0        0.06       -0.10      3.51 o 
   2  23   0       39.40       38.27      9.50 o 
   3  23   0       63.74       61.57     11.23 o 
   4  23   0        7.32       11.12      6.78 o 
   0  24   0       31.33       31.29     11.81 o 
   1  24   0       62.43       58.84      8.18 o 
   2  24   0        1.11       10.62      5.80 o 
   3  24   0        0.14       -5.85      5.85 o 
   1  25   0        0.00       11.87      5.79 o 
   2  25   0       93.39      101.36     15.90 o 
   3  25   0      111.48      179.68     23.56 o 
   1  26   0        3.28        4.49      3.26 o 
   2  26   0       65.91       61.12      8.77 o 
   3  26   0       61.04       28.92     15.30 o 
   1  27   0        0.20        7.03      4.35 o 
   2  27   0       22.01       22.65      8.80 o 
  -6   1   1       43.35       34.45      6.08 o 
  -5   1   1      200.96      208.07     13.37 o 
  -4   1   1     1283.65     1326.54     22.27 o 
  -3   1   1      176.37      181.39      5.24 o 
  -2   1   1     1101.68      983.79      7.92 o 
  -1   1   1      530.63      491.79      4.35 o 
   0   1   1      165.96       73.94      3.31 o 
   1   1   1     2368.16     2128.11     13.39 o 
   2   1   1     1444.26     1505.43     16.43 o 
   3   1   1      350.17      357.72     11.66 o 
   4   1   1        6.87       15.42      4.26 o 
   5   1   1        7.19        6.53      3.68 o 
   6   1   1        9.68       27.55      7.81 o 
  -6   2   1      108.21      111.80     17.67 o 
  -5   2   1      623.53      564.34     16.98 o 
  -4   2   1       45.68       42.53      4.16 o 
  -3   2   1      160.13      176.84      5.47 o 
  -2   2   1      846.33      846.54      7.72 o 
  -1   2   1      833.56      708.86      5.81 o 
   0   2   1        8.31        6.30      1.18 o 
   1   2   1      792.79      724.94      8.92 o 
   2   2   1     3787.63     3965.93     48.27 o 
   3   2   1      114.47      117.44      4.15 o 
   4   2   1       71.40       81.87      7.02 o 
   5   2   1      659.24      666.94     19.17 o 
   6   2   1        7.40        3.26      3.06 o 
  -6   3   1      216.25      208.02     10.94 o 
  -5   3   1      937.96      996.02     44.91 o 
  -4   3   1       44.64       53.34      5.59 o 
  -3   3   1      569.52      613.21     10.69 o 
  -2   3   1      233.83      234.97      3.69 o 
  -1   3   1      177.35      152.46      4.23 o 
   0   3   1        8.81        6.50      0.74 o 
   1   3   1      646.14      566.35      4.30 o 
   2   3   1      815.88      811.96      8.86 o 
   3   3   1        5.41        0.49      2.90 o 
   4   3   1     1322.45     1363.25     30.87 o 
   5   3   1      277.35      263.36     10.30 o 
   6   3   1        0.82        7.56      4.10 o 
  -6   4   1      410.44      422.00     50.02 o 
  -5   4   1       62.63       63.19      6.53 o 
  -4   4   1        0.16        3.30      2.37 o 
  -3   4   1        0.22        1.44      2.03 o 
  -2   4   1     2820.34     2743.81     21.49 o 
  -1   4   1      102.89       64.49      2.31 o 
   0   4   1     2528.63     2399.32     14.78 o 
   1   4   1     4194.80     3981.89     33.19 o 
   2   4   1        4.07        4.81      1.61 o 
   3   4   1     2408.89     2563.59     38.60 o 
   4   4   1      158.11      144.11      8.66 o 
   5   4   1      128.73      114.61      7.20 o 
   6   4   1       91.41       97.88      8.98 o 
  -6   5   1       36.75       38.24     16.33 o 
  -5   5   1       68.94       66.24      5.25 o 
  -4   5   1       33.08       35.85      4.41 o 
  -3   5   1       80.76       81.40      5.66 o 
  -2   5   1       64.31       63.45      3.23 o 
  -1   5   1     1153.51     1061.93     10.56 o 
   0   5   1      162.25      188.06      4.44 o 
   1   5   1     1050.93      957.74      8.85 o 
   2   5   1      266.83      274.48      4.05 o 
   3   5   1        9.16       16.79      2.10 o 
   4   5   1        2.07        4.88      3.87 o 
   5   5   1        0.26        3.28      4.63 o 
   6   5   1        8.49       13.98      5.86 o 
  -6   6   1      175.86      173.43     21.32 o 
  -5   6   1      128.66      130.33      8.56 o 
  -4   6   1       92.20       88.43      6.03 o 
  -3   6   1      778.77      843.46     14.68 o 
  -2   6   1      330.20      401.01      5.57 o 
  -1   6   1       92.70      114.79      3.01 o 
   0   6   1     2015.58     1841.45     13.32 o 
   1   6   1      562.75      577.63      4.84 o 
   2   6   1       95.35      133.08      6.20 o 
   3   6   1      355.91      333.65      6.23 o 
   4   6   1       35.70       45.54      4.55 o 
   5   6   1       94.08       89.47      7.03 o 
   6   6   1        0.48       -0.17      4.85 o 
  -6   7   1       38.38       42.85      8.11 o 
  -5   7   1      146.17      129.51      9.67 o 
  -4   7   1      627.91      649.16     11.88 o 
  -3   7   1      565.64      558.00      9.11 o 
  -2   7   1       70.52       75.33      2.10 o 
  -1   7   1      178.34      143.38      2.91 o 
   0   7   1        7.26        2.47      1.69 o 
   1   7   1       19.49       29.53      1.99 o 
   2   7   1      382.46      448.59      8.23 o 
   3   7   1        0.09        3.18      1.34 o 
   4   7   1       67.27       59.17      4.09 o 
   5   7   1        4.19        9.43      5.06 o 
   6   7   1       37.17       30.80      9.14 o 
  -6   8   1       65.55       56.94     10.78 o 
  -5   8   1       61.41       44.90     10.49 o 
  -4   8   1      613.57      580.69     14.98 o 
  -3   8   1      137.70      138.86      7.38 o 
  -2   8   1       78.66       63.05      1.91 o 
  -1   8   1        1.40        6.71      1.46 o 
   0   8   1     1320.62     1116.70      8.55 o 
   1   8   1     3074.62     3067.18     34.23 o 
   2   8   1      781.25      898.83     17.35 o 
   3   8   1       16.31       14.90      3.59 o 
   4   8   1       34.15       42.66      5.23 o 
   5   8   1       25.63       20.87      5.78 o 
   6   8   1       29.23       18.33      8.16 o 
  -6   9   1        0.07        6.45      5.75 o 
  -5   9   1      159.81      157.54     17.27 o 
  -4   9   1      997.16     1048.02     16.86 o 
  -2   9   1        0.24        0.87      1.87 o 
  -1   9   1      315.66      308.59      3.79 o 
   0   9   1      314.99      320.74      5.04 o 
   1   9   1      338.92      299.63      5.28 o 
   2   9   1       35.28       53.83      6.49 o 
   3   9   1      420.48      384.40     12.64 o 
   4   9   1       57.96       72.07      8.28 o 
   5   9   1      278.56      261.05     12.41 o 
   6   9   1      212.16      189.90     14.23 o 
  -6  10   1       22.92       29.32      5.73 o 
  -5  10   1      201.79      237.47     38.15 o 
  -4  10   1       39.17       26.65      5.46 o 
  -3  10   1       43.67       30.82      3.17 o 
  -2  10   1       79.61       85.52      4.31 o 
  -1  10   1     1468.12     1554.79     14.01 o 
   0  10   1     1182.66     1204.16     12.01 o 
   1  10   1     1470.86     1527.17     15.46 o 
   2  10   1      971.47      986.23     18.41 o 
   3  10   1        1.26        5.09      5.86 o 
   4  10   1       15.43       10.46      4.22 o 
   5  10   1       22.34       16.53     10.88 o 
   6  10   1       98.87       91.97     11.82 o 
  -6  11   1      119.01       96.53     13.67 o 
  -5  11   1      116.23       93.41     26.35 o 
  -4  11   1      135.09      139.41     16.44 o 
  -3  11   1        4.19        3.56      3.71 o 
  -2  11   1      204.65      203.97      6.58 o 
  -1  11   1      844.47      849.66     11.62 o 
   0  11   1      312.98      343.55      8.43 o 
   1  11   1      540.66      560.41      9.27 o 
   2  11   1       75.45       74.08      7.18 o 
   3  11   1        7.80        5.86      2.21 o 
   4  11   1      664.16      663.33     15.06 o 
   5  11   1       59.64       48.40      9.16 o 
   6  11   1       84.13       83.49     13.14 o 
  -6  12   1        6.75       16.94      8.75 o 
  -5  12   1        1.33        6.81      7.35 o 
  -4  12   1        5.50        4.24      5.03 o 
  -3  12   1       71.87       62.00     12.35 o 
  -2  12   1       29.75       36.28      3.93 o 
  -1  12   1       31.23       25.56      1.77 o 
   0  12   1     1219.03     1389.26     20.93 o 
   1  12   1       62.65       49.93      5.03 o 
   2  12   1      243.49      268.18     10.62 o 
   3  12   1      113.83       91.42      8.43 o 
   4  12   1       85.27       93.66      9.53 o 
   5  12   1       27.01       19.18      8.60 o 
  -5  13   1        3.20        6.62      4.86 o 
  -4  13   1      574.70      586.90     24.35 o 
  -3  13   1       20.70       25.61     11.20 o 
  -2  13   1      461.28      465.59     13.61 o 
  -1  13   1        5.19        6.14      2.32 o 
   0  13   1       67.47       57.71      3.54 o 
   1  13   1      115.90      104.28      5.44 o 
   2  13   1        3.72        0.92      4.00 o 
   3  13   1      302.88      320.51     24.19 o 
   4  13   1        0.20        5.07      6.11 o 
   5  13   1       28.08       32.13      7.94 o 
  -5  14   1       41.19       34.34      8.12 o 
  -4  14   1        7.67       -3.93      7.19 o 
  -3  14   1     1429.75     1456.55     39.36 o 
  -2  14   1      196.55      184.13      7.98 o 
  -1  14   1      600.95      606.13      9.25 o 
   0  14   1       49.39       46.90      4.30 o 
   1  14   1       42.97       38.47      3.04 o 
   2  14   1        8.61        3.91      5.28 o 
   3  14   1       91.28       78.65      8.83 o 
   4  14   1      131.20      124.81     15.33 o 
   5  14   1        3.27        4.14      9.27 o 
  -5  15   1      171.78      164.42     23.70 o 
  -4  15   1       21.55       29.87      8.94 o 
  -3  15   1     1791.80     1956.00     21.77 o 
  -2  15   1        2.61        0.91      7.04 o 
  -1  15   1        0.02        0.96      1.19 o 
   0  15   1      739.75      777.89     11.25 o 
   1  15   1      641.30      649.60     10.81 o 
   2  15   1     1040.93     1150.88     23.77 o 
   3  15   1       22.16       19.53      3.70 o 
   4  15   1      125.21      124.98     12.04 o 
   5  15   1       37.30       40.66      6.95 o 
  -5  16   1       11.19       -1.41      6.99 o 
  -4  16   1       31.01       29.42      9.11 o 
  -3  16   1       86.60       73.40     11.97 o 
  -2  16   1      131.78      129.24     12.10 o 
  -1  16   1        9.68        5.85      1.65 o 
   0  16   1       79.46       75.82      6.81 o 
   1  16   1        0.31        0.36      1.25 o 
   2  16   1       38.04       34.44      4.38 o 
   3  16   1      103.78      110.13      9.33 o 
   4  16   1       23.86       13.45      5.37 o 
   5  16   1        5.55        1.37      6.95 o 
  -5  17   1       39.50       43.82     12.69 o 
  -4  17   1      236.47      268.77     19.20 o 
  -3  17   1      289.24      321.36     18.86 o 
  -2  17   1      748.19      891.55     22.08 o 
  -1  17   1       39.19       31.51      3.40 o 
   0  17   1       36.78       42.59      3.58 o 
   1  17   1      744.43      783.04     19.12 o 
   2  17   1      120.25      125.58      9.70 o 
   3  17   1       49.79       53.89      7.00 o 
   4  17   1       49.12       59.69     10.93 o 
   5  17   1        1.70       11.38      6.86 o 
  -5  18   1       11.99       15.39      7.23 o 
  -4  18   1       13.99       17.14      9.37 o 
  -3  18   1        8.93       23.18      8.41 o 
  -2  18   1      195.12      224.89     14.55 o 
  -1  18   1       12.52       10.16      3.86 o 
   0  18   1       30.80       41.18      3.79 o 
   1  18   1      491.79      507.41     11.34 o 
   2  18   1        3.08        2.11      2.02 o 
   3  18   1        6.48       16.63      6.90 o 
   4  18   1       52.04       63.56      8.89 o 
   5  18   1      164.48      235.53     29.31 o 
  -5  19   1      114.59      121.34     20.73 o 
  -4  19   1       44.88       51.70      7.61 o 
  -3  19   1      359.56      375.51     21.36 o 
  -2  19   1       33.46       23.67      5.78 o 
  -1  19   1      228.37      197.11      5.63 o 
   0  19   1       79.55       83.81      5.67 o 
   1  19   1       18.56        5.11      5.03 o 
   2  19   1       40.68       37.78      7.17 o 
   3  19   1        0.07        1.42      8.24 o 
   4  19   1       38.66       24.90      7.36 o 
  -4  20   1        0.72        7.01      9.91 o 
  -3  20   1        1.25        1.87      8.00 o 
  -2  20   1       67.11       78.74     11.42 o 
  -1  20   1       78.68       84.91      6.58 o 
   0  20   1      305.60      303.25      7.32 o 
   1  20   1        1.76        2.38      1.82 o 
   2  20   1      175.33      176.80     13.91 o 
   3  20   1        7.63        1.46      6.02 o 
   4  20   1        6.09        6.43      7.48 o 
  -4  21   1       16.44       12.99      6.76 o 
  -3  21   1      132.10      150.36     14.09 o 
  -2  21   1      997.24     1040.87     40.88 o 
  -1  21   1      124.69      106.97      8.34 o 
   0  21   1       48.15       52.67      4.36 o 
   1  21   1        1.90        5.53      2.74 o 
   2  21   1        6.98        5.50      5.01 o 
   3  21   1        9.16        2.44      6.69 o 
   4  21   1      155.02      163.44     16.37 o 
  -4  22   1       22.80       19.03      9.12 o 
  -3  22   1      153.83      155.57     13.34 o 
  -2  22   1      136.22      130.36      9.80 o 
  -1  22   1        5.09        3.31      3.86 o 
   0  22   1      186.38      158.32      6.18 o 
   1  22   1      102.55       99.11     15.67 o 
   2  22   1       37.01       43.16      7.18 o 
   3  22   1        0.84       13.64      6.11 o 
   4  22   1        9.37        5.23      6.51 o 
  -4  23   1       15.34       13.94      7.61 o 
  -3  23   1       51.19       57.50     11.46 o 
  -2  23   1      124.52      129.46     13.90 o 
  -1  23   1       15.40       16.43      6.32 o 
   0  23   1      112.93       93.77      7.89 o 
   1  23   1        2.38        7.50      5.76 o 
   2  23   1        0.41        5.02      6.71 o 
   3  23   1      106.58      130.21     22.50 o 
  -3  24   1      285.20      280.16     20.95 o 
  -2  24   1       78.45       75.73     11.26 o 
  -1  24   1        0.37       14.01      5.91 o 
   0  24   1       67.59      101.57     19.22 o 
   1  24   1        0.16       10.73      4.42 o 
   2  24   1        1.55        9.48      3.88 o 
   3  24   1       27.36       29.00      5.16 o 
  -3  25   1       14.39       13.64      7.34 o 
  -2  25   1       11.88        9.09      6.10 o 
  -1  25   1       32.99       21.63     16.29 o 
   0  25   1       22.77       24.55     12.14 o 
   1  25   1        3.83       -2.17      4.45 o 
   2  25   1       12.77        8.58      4.79 o 
   3  25   1       48.93       67.31     12.69 o 
  -3  26   1        1.25        3.78      5.10 o 
  -2  26   1       11.07        6.24     14.62 o 
  -1  26   1      140.76      134.34     13.96 o 
   1  26   1       21.83       10.30      5.60 o 
   2  26   1       95.39       90.24      9.89 o 
  -2  27   1      109.18       90.44     19.08 o 
  -1  27   1       45.43       35.02      6.90 o 
   1  27   1       56.07       55.09     12.62 o 
   2  27   1      103.94      160.52     38.81 o 
  -6   0   2       19.64       22.26      5.50 o 
  -5   0   2       90.64       95.62      8.77 o 
  -4   0   2       16.65       17.13      3.62 o 
  -3   0   2     2316.31     2354.87     49.53 o 
  -2   0   2     1422.91     1530.50     26.72 o 
   0   0   2      177.13      104.93      4.82 o 
   1   0   2     1611.51     1610.26     29.42 o 
   2   0   2      215.67      248.37      9.48 o 
   3   0   2      420.30      440.49     12.92 o 
   4   0   2       68.14       72.59     10.49 o 
   5   0   2       51.29       49.17      5.65 o 
   6   0   2       36.04       44.85     11.25 o 
  -6   1   2       12.51        8.25      2.17 o 
  -5   1   2        1.23        2.63      3.36 o 
  -4   1   2      101.07      112.83      6.67 o 
  -3   1   2      139.97      123.49      5.63 o 
  -2   1   2     1415.14     1450.25     16.95 o 
  -1   1   2    11955.18    11548.80    242.10 o 
   0   1   2     8018.64     7801.86     86.01 o 
   1   1   2      189.43      167.41      3.88 o 
   2   1   2       25.10       24.85      3.27 o 
   3   1   2      409.96      350.72      9.54 o 
   4   1   2      974.67     1008.53     14.04 o 
   5   1   2       84.99       81.91      6.63 o 
   6   1   2      235.32      248.49     17.54 o 
  -6   2   2       22.79       11.38      3.86 o 
  -5   2   2      129.28      115.14     11.07 o 
  -4   2   2        0.01        3.25      2.63 o 
  -3   2   2       13.26        4.81      2.67 o 
  -2   2   2      223.35      245.11      4.21 o 
  -1   2   2       46.00       34.04      2.26 o 
   0   2   2      931.51     1040.68      7.05 o 
   1   2   2      327.28      303.19      4.12 o 
   2   2   2        0.35        3.24      3.25 o 
   3   2   2      847.84      851.42     16.71 o 
   4   2   2      239.43      226.08      7.70 o 
   5   2   2       11.95       12.10      3.67 o 
   6   2   2       10.66       -0.61      5.22 o 
  -6   3   2       58.40       53.57      9.55 o 
  -5   3   2      998.43     1074.72     22.90 o 
  -4   3   2       60.81       70.07      6.47 o 
  -3   3   2       49.54       47.50      6.19 o 
  -2   3   2     1394.67     1356.52     12.52 o 
  -1   3   2     2592.75     2723.31     19.31 o 
   0   3   2      533.79      568.71      4.81 o 
   1   3   2     3686.99     3715.31     28.64 o 
   2   3   2      454.62      506.78      9.52 o 
   3   3   2      348.51      351.74      7.18 o 
   4   3   2      134.39      126.22      6.86 o 
   5   3   2       42.91       53.47      5.34 o 
   6   3   2        2.67        2.76      3.99 o 
  -6   4   2      183.77      166.83     21.29 o 
  -5   4   2       11.82        9.44      3.98 o 
  -4   4   2      316.49      336.09     10.09 o 
  -3   4   2      195.92      213.59      7.43 o 
  -2   4   2      327.53      290.79      4.41 o 
  -1   4   2       92.59       91.80      2.18 o 
   0   4   2      396.71      359.36      5.47 o 
   1   4   2      722.12      776.16      7.46 o 
   2   4   2        0.09        2.38      2.23 o 
   3   4   2        9.92        8.42      2.59 o 
   4   4   2       74.64       73.16      8.29 o 
   5   4   2       67.60       72.79      6.41 o 
   6   4   2       70.86       68.11      7.46 o 
  -6   5   2       60.96       45.39      8.11 o 
  -5   5   2        8.52        6.67      2.83 o 
  -4   5   2        5.66        6.44      4.90 o 
  -3   5   2      638.48      677.20     12.37 o 
  -2   5   2      761.19      751.96      8.60 o 
  -1   5   2     1087.51     1219.40     18.40 o 
   0   5   2      650.86      600.20     10.59 o 
   1   5   2      136.69      120.02      4.54 o 
   2   5   2     2003.27     2143.48     28.41 o 
   3   5   2      104.61      123.84      8.27 o 
   4   5   2      293.01      286.83      6.94 o 
   5   5   2      179.10      166.14      8.28 o 
   6   5   2       35.61       36.06      5.04 o 
  -6   6   2       44.07       36.52      6.86 o 
  -5   6   2       18.39       11.35      3.86 o 
  -4   6   2      277.41      275.33      9.63 o 
  -3   6   2       14.81       15.97      3.32 o 
  -2   6   2      485.26      473.44     13.19 o 
  -1   6   2      226.32      206.32      4.61 o 
   0   6   2     2348.14     2380.01     17.02 o 
   1   6   2        1.78        1.05      1.23 o 
   2   6   2       67.45       57.84      3.25 o 
   3   6   2       84.05      102.79      5.87 o 
   4   6   2       14.32       14.16      3.43 o 
   5   6   2        9.82       12.34      5.18 o 
   6   6   2      174.04      171.25     12.53 o 
  -6   7   2      122.77      108.12     12.55 o 
  -5   7   2       32.45       33.59      9.53 o 
  -4   7   2        6.52        5.47      2.49 o 
  -3   7   2      672.66      659.96     12.99 o 
  -2   7   2     2378.26     2215.53     33.23 o 
  -1   7   2      245.19      287.22      5.97 o 
   0   7   2       25.96       20.96      1.94 o 
   1   7   2      256.69      284.71      4.09 o 
   2   7   2      536.36      530.34      7.98 o 
   3   7   2       36.25       27.42      3.19 o 
   4   7   2       67.60       54.90      4.60 o 
   5   7   2       56.32       54.04      6.12 o 
   6   7   2       14.51       25.67      5.83 o 
  -6   8   2        2.89        8.96     10.07 o 
  -5   8   2        4.22        2.53      9.76 o 
  -4   8   2        4.46        1.10      2.32 o 
  -3   8   2      112.86      102.25      6.32 o 
  -2   8   2        1.52        4.20      3.76 o 
  -1   8   2      489.21      462.56      8.57 o 
   0   8   2      769.80      771.98      7.19 o 
   1   8   2       22.35       24.79      2.59 o 
   2   8   2      550.16      575.45     10.52 o 
   3   8   2        6.60        6.50      1.32 o 
   4   8   2      138.34      114.68      7.03 o 
   5   8   2       43.17       75.48     12.12 o 
   6   8   2        1.76        5.17      4.71 o 
  -6   9   2        0.35       14.33     15.74 o 
  -5   9   2       61.03       58.26      9.97 o 
  -4   9   2      212.89      216.74      7.60 o 
  -3   9   2      469.15      472.59      6.94 o 
  -2   9   2      203.88      192.59      7.04 o 
  -1   9   2      320.45      301.91      4.29 o 
   0   9   2      162.44      157.26      5.12 o 
   1   9   2       91.14       81.22      4.01 o 
   2   9   2      239.80      243.89      5.43 o 
   3   9   2       82.93       65.92      7.92 o 
   4   9   2       88.59       78.13      8.66 o 
   5   9   2       29.83       25.98      4.81 o 
  -6  10   2       35.57       29.88      8.55 o 
  -5  10   2       51.84       43.77      6.57 o 
  -4  10   2       84.68       73.76      7.25 o 
  -3  10   2        0.05        0.81      2.52 o 
  -2  10   2      178.44      162.66      5.38 o 
  -1  10   2        0.20        0.74      0.72 o 
   0  10   2        0.00        1.84      1.07 o 
   1  10   2      108.08      101.12      3.34 o 
   2  10   2      618.03      658.37     13.91 o 
   3  10   2       69.91       79.20     10.76 o 
   4  10   2        7.27        5.75      1.98 o 
   5  10   2      221.12      191.76     13.20 o 
  -6  11   2       19.53       23.46     11.88 o 
  -5  11   2       24.65       11.10      9.78 o 
  -4  11   2       30.78       27.11      7.59 o 
  -3  11   2      646.31      678.96     14.80 o 
  -2  11   2      853.58      937.05     19.41 o 
  -1  11   2      111.50       92.49      4.60 o 
   0  11   2      768.65      790.19     12.56 o 
   1  11   2     1142.18     1128.76     17.87 o 
   2  11   2        0.81       -0.29      2.30 o 
   3  11   2      133.57      118.42     10.30 o 
   4  11   2        5.86        6.79      4.45 o 
   5  11   2       30.57       37.25      7.00 o 
  -6  12   2       65.86       57.87      9.41 o 
  -5  12   2       14.44       11.59      6.82 o 
  -4  12   2       74.65       71.08      8.97 o 
  -3  12   2        0.41        2.64      5.68 o 
  -2  12   2        0.83        3.65      5.42 o 
  -1  12   2       58.29       55.11      3.93 o 
   0  12   2      134.64      156.97      4.82 o 
   1  12   2      255.15      259.34      7.01 o 
   2  12   2      240.68      255.03      8.77 o 
   3  12   2        6.80        7.67      2.49 o 
   4  12   2      147.07      155.75     12.11 o 
   5  12   2       22.29       14.22      5.49 o 
  -5  13   2      115.70      129.95     14.35 o 
  -4  13   2      208.34      258.91     16.34 o 
  -3  13   2        7.79        4.11      2.52 o 
  -2  13   2      204.19      199.83      7.40 o 
  -1  13   2     2933.47     3011.91     44.74 o 
   0  13   2      183.49      186.86      5.26 o 
   1  13   2     1215.63     1155.82     16.94 o 
   2  13   2       23.97       20.81      4.27 o 
   3  13   2       19.14       13.79      7.56 o 
   4  13   2      120.17      108.55     10.58 o 
   5  13   2        8.06        9.42      8.27 o 
  -5  14   2       44.84       46.61     12.66 o 
  -4  14   2       44.34       34.63     10.34 o 
  -3  14   2      172.66      164.97     15.09 o 
  -2  14   2       32.52       39.10      4.96 o 
  -1  14   2      191.40      181.92      7.77 o 
   0  14   2      178.69      169.85      5.23 o 
   1  14   2        2.82        4.16      3.01 o 
   2  14   2      123.32      127.45     10.16 o 
   3  14   2      297.44      279.08     10.61 o 
   4  14   2       68.97       74.88     10.07 o 
   5  14   2       30.03       33.26      5.50 o 
  -5  15   2       27.26       35.03      8.07 o 
  -4  15   2      195.01      225.28     37.99 o 
  -3  15   2      257.61      279.71     12.50 o 
  -2  15   2      274.65      304.20     17.94 o 
  -1  15   2      113.10       85.44      5.16 o 
   0  15   2      516.87      508.60      8.46 o 
   1  15   2      184.50      177.80      9.29 o 
   2  15   2      775.13      833.72     31.94 o 
   3  15   2      281.96      260.11     11.08 o 
   4  15   2      118.02      115.27     13.29 o 
   5  15   2        1.99        8.87      5.12 o 
  -5  16   2       48.67       50.74     10.75 o 
  -4  16   2        0.12       -4.72      6.66 o 
  -3  16   2      117.78      110.14     14.17 o 
  -2  16   2      343.46      371.58     15.84 o 
  -1  16   2       30.43       23.02      3.00 o 
   0  16   2      221.45      223.31      6.48 o 
   1  16   2      473.51      501.98     10.43 o 
   2  16   2        0.04        0.06      3.41 o 
   3  16   2        6.50        5.85      3.66 o 
   4  16   2       22.48       21.24      7.95 o 
   5  16   2       15.04       15.67      8.34 o 
  -5  17   2       24.49       16.12      9.29 o 
  -4  17   2        3.88        8.84     12.23 o 
  -3  17   2     1108.96     1222.84     42.32 o 
  -2  17   2        5.14        3.33      2.82 o 
  -1  17   2      294.40      326.92      9.47 o 
   0  17   2        5.64        7.92      3.15 o 
   1  17   2     2009.98     2136.02     48.59 o 
   2  17   2     2400.62     2545.65     52.50 o 
   3  17   2      153.33      167.28     15.44 o 
   4  17   2        9.19        8.07     10.18 o 
   5  17   2       48.67       49.89      9.01 o 
  -5  18   2       96.10       70.97     16.21 o 
  -4  18   2      143.05      140.08     12.57 o 
  -3  18   2      201.92      215.35     18.10 o 
  -2  18   2        7.87        6.35      3.88 o 
  -1  18   2       44.90       31.83      4.05 o 
   0  18   2      188.87      180.23      6.18 o 
   1  18   2       16.48        6.98      2.28 o 
   2  18   2      440.85      476.31     16.92 o 
   3  18   2       33.47       35.32      8.48 o 
   4  18   2       20.97       23.98      7.06 o 
  -5  19   2        9.26        7.61      6.78 o 
  -4  19   2       99.25       84.62     10.50 o 
  -3  19   2        3.50        5.23      3.94 o 
  -2  19   2      493.76      547.54     20.45 o 
  -1  19   2      423.70      425.55     11.72 o 
   0  19   2        7.73        5.22      1.67 o 
   1  19   2      169.51      147.87      8.56 o 
   2  19   2        2.31        0.99      3.40 o 
   3  19   2       61.83       51.15      8.34 o 
   4  19   2      112.59      133.81     20.51 o 
  -4  20   2       19.75       25.67      8.67 o 
  -3  20   2       18.72       17.16      9.76 o 
  -2  20   2      111.94      112.27     10.56 o 
  -1  20   2       84.93       64.88      6.44 o 
   0  20   2      178.62      183.50      9.43 o 
   1  20   2       55.12       50.72      5.60 o 
   2  20   2      168.75      189.53     19.93 o 
   3  20   2        1.87        6.90      4.57 o 
   4  20   2        2.49       -4.14      6.54 o 
  -4  21   2       14.16       16.73      8.04 o 
  -3  21   2       76.24       84.10      9.02 o 
  -2  21   2        2.00        5.20      5.54 o 
  -1  21   2      201.58      187.28     11.61 o 
   0  21   2       59.05       45.06      4.50 o 
   1  21   2       79.29       77.63      6.90 o 
   2  21   2        0.32        3.44      4.41 o 
   3  21   2       21.27       21.29      5.37 o 
   4  21   2       30.33       39.43     11.25 o 
  -4  22   2        8.10        6.87      4.87 o 
  -3  22   2       31.84       29.42      6.75 o 
  -2  22   2       16.48       18.08      6.74 o 
  -1  22   2       20.38       15.03      9.75 o 
   0  22   2       82.26       89.24      8.45 o 
   1  22   2       19.63       14.13      4.17 o 
   2  22   2       18.39       19.96     10.15 o 
   3  22   2       39.23       34.67      9.24 o 
  -4  23   2       17.09       27.57      8.83 o 
  -3  23   2        5.53       18.24      7.92 o 
  -2  23   2      237.54      227.12     16.39 o 
  -1  23   2        2.93        7.94      4.44 o 
   0  23   2      264.34      257.30     12.06 o 
   1  23   2       26.36       32.42     14.91 o 
   2  23   2       83.98       80.71      9.18 o 
   3  23   2      240.82      253.97     30.13 o 
  -3  24   2       78.09       98.39     20.53 o 
  -2  24   2        4.40        3.70      7.07 o 
  -1  24   2       25.49       28.34      8.67 o 
   0  24   2        0.00        2.62      3.29 o 
   1  24   2       18.28       16.50      6.82 o 
   2  24   2       28.41       29.73      6.46 o 
   3  24   2       84.52       86.83     11.87 o 
  -3  25   2       11.23        8.14      4.42 o 
  -2  25   2      134.90      112.04     18.19 o 
  -1  25   2       44.06       41.51      7.27 o 
   0  25   2       16.84       17.99      6.72 o 
   1  25   2      123.29      122.52     22.34 o 
   2  25   2      187.53      209.13     15.49 o 
   3  25   2       79.26       68.33     12.64 o 
  -2  26   2        6.88        5.76      2.91 o 
  -1  26   2       38.87       32.58      7.61 o 
   1  26   2        0.13        1.39      3.15 o 
   2  26   2        7.67       26.13      8.00 o 
  -2  27   2       17.00       24.51      7.90 o 
  -1  27   2       11.47        1.62      5.23 o 
   1  27   2      129.53       92.51     24.69 o 
   1  28   2       46.70       40.87     16.05 o 
  -6   1   3       12.48       18.69      3.73 o 
  -5   1   3       19.46       17.97      4.09 o 
  -4   1   3        0.18        6.08      3.53 o 
  -3   1   3       18.89       27.94      4.18 o 
  -2   1   3     1951.48     1996.06     24.15 o 
  -1   1   3       92.23      140.28      3.36 o 
   0   1   3     2722.34     2909.73     25.52 o 
   1   1   3       60.53       69.31      6.58 o 
   2   1   3       69.08       64.57      4.76 o 
   3   1   3       14.45       16.83      4.72 o 
   4   1   3        5.72        1.33      3.99 o 
   5   1   3      340.42      369.02     10.02 o 
   6   1   3        0.02        5.07     11.42 o 
  -6   2   3      536.95      526.42     79.15 o 
  -5   2   3        3.76        6.02      2.62 o 
  -4   2   3      646.30      686.78     16.74 o 
  -3   2   3      807.93      845.80     13.98 o 
  -2   2   3      237.90      234.17      7.96 o 
  -1   2   3     1614.45     1735.90     17.38 o 
   0   2   3      183.45      178.21      5.16 o 
   1   2   3        2.21        3.69      2.11 o 
   2   2   3       51.59       40.51      8.39 o 
   3   2   3     1583.14     1544.70     29.45 o 
   4   2   3       93.06       89.66      7.00 o 
   5   2   3       56.74       63.87      8.24 o 
   6   2   3       34.06       50.57      7.01 o 
  -6   3   3        1.60        1.24      8.71 o 
  -5   3   3        0.04        3.06      2.33 o 
  -4   3   3      171.14      189.59      8.30 o 
  -3   3   3       29.26       36.60      4.09 o 
  -2   3   3      580.64      614.72     11.17 o 
  -1   3   3      556.53      522.28      7.70 o 
   0   3   3      749.18      734.87      8.77 o 
   1   3   3     2223.71     2211.41     22.39 o 
   2   3   3      251.58      239.23      9.75 o 
   3   3   3        1.73       -0.29      3.73 o 
   4   3   3       17.03       15.82      4.20 o 
   5   3   3       21.43       18.61      6.80 o 
   6   3   3       11.47       16.52      9.59 o 
  -6   4   3        1.02        7.61      3.95 o 
  -5   4   3      561.06      604.21     17.92 o 
  -4   4   3        8.87       15.35      3.57 o 
  -3   4   3      194.21      187.80      5.52 o 
  -2   4   3      343.72      365.76      9.61 o 
  -1   4   3      459.18      437.19      5.48 o 
   0   4   3     1341.97     1321.13     16.33 o 
   1   4   3        7.41        7.15      3.28 o 
   2   4   3      342.96      314.54     10.89 o 
   3   4   3       25.99       25.12      6.57 o 
   4   4   3      590.85      594.78     11.77 o 
   5   4   3        0.30        3.67      6.96 o 
  -6   5   3        8.41       13.65      6.36 o 
  -5   5   3       63.77       56.81      6.97 o 
  -4   5   3        0.40        3.65      2.83 o 
  -3   5   3      813.68      903.66     12.48 o 
  -2   5   3       20.63       15.72      1.83 o 
  -1   5   3      110.87      106.22      3.83 o 
   0   5   3     1073.03     1033.14     12.89 o 
   1   5   3       97.59      135.23      5.15 o 
   2   5   3      719.39      778.98     13.79 o 
   3   5   3        6.51        6.55      3.45 o 
   4   5   3       35.27       39.27      5.36 o 
   5   5   3       15.73       23.21      5.24 o 
  -6   6   3      105.37       94.40     13.60 o 
  -5   6   3        3.46        4.61      2.82 o 
  -4   6   3      118.99      117.87      6.40 o 
  -3   6   3       47.92       31.85      3.28 o 
  -2   6   3        6.51        1.52      1.98 o 
  -1   6   3     1594.79     1656.19     16.89 o 
   0   6   3      108.32      104.99      4.29 o 
   1   6   3      652.96      781.17     12.60 o 
   2   6   3       79.13       79.07      4.84 o 
   3   6   3        5.79       10.96      2.97 o 
   4   6   3       87.36       86.33      8.57 o 
   5   6   3       24.99       37.72      5.29 o 
  -6   7   3       59.96       49.40      9.67 o 
  -5   7   3      120.91      132.62     10.63 o 
  -4   7   3       49.92       50.92      4.27 o 
  -3   7   3        1.73        1.07      3.71 o 
  -2   7   3      147.57      178.45      7.53 o 
  -1   7   3      166.31      142.79      4.22 o 
   0   7   3      201.04      174.24      5.50 o 
   1   7   3      419.27      482.30     10.05 o 
   2   7   3       11.77       18.30      5.91 o 
   3   7   3       21.33       27.67      7.89 o 
   4   7   3      167.54      178.99      8.75 o 
   5   7   3      177.89      175.77     11.70 o 
  -6   8   3        2.70        3.46      6.84 o 
  -5   8   3      196.89      224.76     16.69 o 
  -4   8   3        3.73        5.71      3.24 o 
  -3   8   3      414.67      425.16     13.63 o 
  -2   8   3      337.61      300.99      7.15 o 
  -1   8   3     1854.67     1912.01     25.41 o 
   0   8   3        0.28        2.74      2.77 o 
   1   8   3      224.57      239.04      6.67 o 
   2   8   3      166.63      167.50      5.33 o 
   3   8   3      159.50      168.83      6.65 o 
   4   8   3       15.33        9.11      4.12 o 
   5   8   3       97.42       89.74      7.78 o 
  -6   9   3       11.14       12.41      6.12 o 
  -5   9   3        1.63        2.99      5.70 o 
  -4   9   3      241.48      225.03     16.12 o 
  -3   9   3       13.31       11.53      3.31 o 
  -2   9   3        0.99        0.66      2.60 o 
  -1   9   3      138.63      155.89      4.40 o 
   0   9   3       16.00       11.67      2.40 o 
   1   9   3        0.47        3.23      2.26 o 
   2   9   3      176.25      159.29      7.68 o 
   3   9   3        8.61       15.58      4.65 o 
   4   9   3      493.81      443.44     19.54 o 
   5   9   3       39.56       31.35      6.08 o 
  -6  10   3      235.82      295.28     24.85 o 
  -5  10   3       58.07       65.54      9.85 o 
  -4  10   3        1.80        4.31      4.04 o 
  -3  10   3        5.58       10.25      6.38 o 
  -2  10   3       10.29       15.98      4.72 o 
  -1  10   3      760.16      711.63     15.94 o 
   0  10   3       61.71       59.53      5.38 o 
   1  10   3       42.60       47.67      4.18 o 
   2  10   3        7.49        6.98      2.28 o 
   3  10   3      600.65      585.74     12.12 o 
   4  10   3      114.58       91.37     12.35 o 
   5  10   3       39.15       40.26      9.74 o 
  -6  11   3        6.59        8.54      6.21 o 
  -5  11   3       17.68       22.96      8.43 o 
  -4  11   3      129.42      128.21      6.95 o 
  -3  11   3        0.11        8.37      3.73 o 
  -2  11   3      695.19      745.18     14.51 o 
  -1  11   3     1424.98     1507.55     21.25 o 
   0  11   3       72.30       77.77      6.00 o 
   1  11   3       60.03       56.45      5.41 o 
   2  11   3      455.70      443.56      9.65 o 
   3  11   3       27.90       19.21      3.54 o 
   4  11   3       10.26        5.16      3.73 o 
   5  11   3       21.25       12.86      7.24 o 
  -5  12   3        2.25       -2.87      6.19 o 
  -4  12   3        2.61        3.54      4.89 o 
  -3  12   3       55.23       59.29      5.97 o 
  -2  12   3       11.28       16.57      4.73 o 
  -1  12   3        0.05        1.98      3.51 o 
   0  12   3      527.63      536.40     17.74 o 
   1  12   3       60.52       61.11      5.65 o 
   2  12   3      197.27      207.92      6.04 o 
   3  12   3       28.30       17.24      5.46 o 
   4  12   3       54.28       46.94      9.54 o 
   5  12   3       25.43       20.73      7.06 o 
  -5  13   3        0.03       12.96      7.51 o 
  -4  13   3        7.50       10.58     10.51 o 
  -3  13   3        0.60        6.14      4.52 o 
  -2  13   3       34.12       21.93      5.33 o 
  -1  13   3      165.84      170.35      5.83 o 
   0  13   3      608.99      641.42     10.53 o 
   1  13   3       15.96       18.32      3.75 o 
   2  13   3       22.15       28.28      2.99 o 
   3  13   3      657.29      632.66     15.28 o 
   4  13   3       14.38       17.13      5.03 o 
   5  13   3       24.95       30.21      5.58 o 
  -5  14   3      104.48      117.67     20.04 o 
  -4  14   3     1382.12     1562.71     86.46 o 
  -3  14   3      137.64      138.27      8.62 o 
  -2  14   3        1.08        2.06      2.88 o 
  -1  14   3      628.55      676.96     11.31 o 
   0  14   3        0.68        2.37      2.20 o 
   1  14   3      482.86      491.79      9.93 o 
   2  14   3       19.99       18.89      4.77 o 
   3  14   3       24.81       26.62      7.62 o 
   4  14   3       24.82       22.04      8.17 o 
   5  14   3      104.20      111.83     17.83 o 
  -5  15   3        8.88       10.16      7.18 o 
  -4  15   3        1.59       11.19     11.15 o 
  -3  15   3      162.86      176.80      7.48 o 
  -2  15   3      136.22      147.40      8.91 o 
  -1  15   3      121.96      114.31      5.99 o 
   0  15   3      673.04      687.55     12.92 o 
   1  15   3       88.09      104.14      7.01 o 
   2  15   3        9.79        5.01      4.03 o 
   3  15   3       14.51       11.77      4.43 o 
   4  15   3      459.99      465.28     18.91 o 
   5  15   3       52.71       65.52     20.50 o 
  -5  16   3       63.60       75.53     17.77 o 
  -4  16   3        5.70       11.49      6.82 o 
  -3  16   3       33.17       32.84      8.04 o 
  -2  16   3        1.02        6.03      4.95 o 
  -1  16   3       12.14       14.17      2.27 o 
   0  16   3      122.14      128.75      6.44 o 
   1  16   3      163.65      179.04      9.32 o 
   2  16   3      389.94      388.10     10.74 o 
   3  16   3      127.40      126.20     11.18 o 
   4  16   3        2.13        7.08      6.55 o 
  -5  17   3       34.12       52.09     10.40 o 
  -4  17   3       23.12       25.08      9.16 o 
  -3  17   3       76.80       78.24      8.85 o 
  -2  17   3       25.51       21.27      7.41 o 
  -1  17   3       13.90       11.98      5.69 o 
   0  17   3       10.41        7.15      2.45 o 
   1  17   3        1.37        1.11      3.02 o 
   2  17   3      112.53      125.56     15.50 o 
   3  17   3        1.44        6.34      4.19 o 
   4  17   3      181.03      210.94     30.71 o 
  -5  18   3       35.88       33.93      8.18 o 
  -4  18   3       24.23       23.11      9.42 o 
  -3  18   3      475.41      538.05     21.25 o 
  -2  18   3      511.65      547.24     13.57 o 
  -1  18   3       11.00        9.46      4.65 o 
   0  18   3       65.73       58.12      4.42 o 
   1  18   3        0.78        3.87      2.57 o 
   2  18   3       15.02       13.15      3.83 o 
   3  18   3       65.27       90.95     11.93 o 
   4  18   3      117.45      147.23     12.27 o 
  -4  19   3        1.74        2.64      6.16 o 
  -3  19   3      225.42      225.68     24.18 o 
  -2  19   3       72.97       66.69      9.09 o 
  -1  19   3       34.24       28.76      5.01 o 
   0  19   3       32.24       20.96      3.84 o 
   1  19   3      189.28      187.65      7.50 o 
   2  19   3      167.97      156.48     10.04 o 
   3  19   3       41.27       48.09     13.78 o 
   4  19   3      131.50      143.75     16.41 o 
  -4  20   3       44.28       45.37      7.32 o 
  -3  20   3      222.43      232.08     21.61 o 
  -2  20   3       49.90       47.39     11.05 o 
  -1  20   3       45.36       41.35      4.31 o 
   0  20   3        7.90        9.33      2.44 o 
   1  20   3       28.78       26.47      4.52 o 
   2  20   3        5.89       11.03      5.26 o 
   3  20   3        1.72        9.62     13.10 o 
   4  20   3       14.67       10.19      8.72 o 
  -4  21   3        4.88        1.33      4.96 o 
  -3  21   3      189.25      204.92     12.74 o 
  -2  21   3        0.05        1.60      5.12 o 
  -1  21   3      118.11      125.48      7.10 o 
   0  21   3      593.09      656.63     21.86 o 
   1  21   3      103.03       99.94      9.40 o 
   2  21   3       77.15       71.94      9.84 o 
   3  21   3      438.43      446.36     53.94 o 
  -4  22   3       36.99       19.48      6.70 o 
  -3  22   3        0.61       -0.25      3.16 o 
  -2  22   3        4.51        8.08     11.02 o 
  -1  22   3       30.29       34.29      5.30 o 
   0  22   3        4.24        3.69      2.55 o 
   1  22   3       22.53       13.27      5.33 o 
   2  22   3       44.88       41.24      7.84 o 
   3  22   3      133.94      126.91     23.36 o 
  -3  23   3       28.84       47.55      6.64 o 
  -2  23   3        7.62        4.60      3.71 o 
  -1  23   3       45.32       25.90      6.92 o 
   0  23   3       30.84       35.20      6.85 o 
   1  23   3       17.84       26.40      8.36 o 
   2  23   3       86.80       85.36     12.84 o 
   3  23   3       12.95       19.44      8.44 o 
  -3  24   3        7.69        6.00     16.91 o 
  -2  24   3        9.66        8.75      4.92 o 
  -1  24   3       14.60        8.53     10.35 o 
   0  24   3        1.65        3.87      3.12 o 
   1  24   3       65.03       74.82     13.87 o 
   2  24   3       19.75       25.47      7.00 o 
  -3  25   3        0.44       12.28      6.00 o 
  -2  25   3       39.92       34.12     16.94 o 
  -1  25   3        0.04        3.19      3.37 o 
   0  25   3        3.31        6.16      3.05 o 
   1  25   3        1.14        4.56      3.95 o 
   2  25   3        0.02        3.60      7.43 o 
  -2  26   3      134.00      140.95     22.36 o 
  -1  26   3       37.64       42.80     11.89 o 
   0  26   3       39.57       42.29     10.53 o 
   1  26   3       32.21       32.07      9.34 o 
   2  26   3      238.24      234.85     26.87 o 
  -1  27   3        2.48        4.82      4.51 o 
   1  27   3       81.17       95.89     19.38 o 
  -6   0   4        5.22        6.22      5.82 o 
  -5   0   4       42.38       44.24      6.41 o 
  -4   0   4       36.15       36.19      7.68 o 
  -3   0   4      131.52      137.67     10.53 o 
  -2   0   4     2164.28     2304.83     68.75 o 
  -1   0   4     2203.71     2178.62     47.19 o 
   0   0   4     1788.21     1968.26     29.15 o 
   1   0   4     2065.31     2102.25     64.06 o 
   2   0   4      603.06      613.35     15.53 o 
   3   0   4     2148.00     2122.99     68.08 o 
   4   0   4      373.63      386.00     15.94 o 
   5   0   4      447.08      504.40     25.54 o 
  -6   1   4       29.93       20.01      6.10 o 
  -5   1   4        1.17        5.16      2.65 o 
  -4   1   4      259.42      252.72      8.61 o 
  -3   1   4        1.92        6.72      2.67 o 
  -2   1   4     1879.15     2030.16     35.10 o 
  -1   1   4     2869.15     2986.59     44.43 o 
   0   1   4       37.49       47.31      5.07 o 
   1   1   4       12.46        7.29      4.21 o 
   2   1   4       62.82       59.94      7.51 o 
   3   1   4      863.14      877.50     21.69 o 
   4   1   4       24.92       27.77      4.67 o 
   5   1   4        2.96        2.01      5.85 o 
  -6   2   4        0.55        8.30      4.70 o 
  -5   2   4        2.64        1.32      2.27 o 
  -4   2   4        2.12        7.77      2.65 o 
  -3   2   4      137.10      144.27      6.24 o 
  -2   2   4      257.22      273.79      8.00 o 
  -1   2   4     1223.38     1314.03     29.43 o 
   0   2   4     1606.71     1709.47     25.83 o 
   1   2   4      890.77      981.66     21.14 o 
   2   2   4        1.59        7.75      3.05 o 
   3   2   4      121.38      130.19      6.16 o 
   4   2   4       84.66       76.71     11.21 o 
   5   2   4        7.69        8.43      4.02 o 
  -6   3   4      277.12      267.00     15.64 o 
  -5   3   4        0.53       -1.78      4.14 o 
  -4   3   4       86.44       93.32      8.26 o 
  -3   3   4       76.33       86.37      5.09 o 
  -2   3   4      108.23      108.96      5.24 o 
  -1   3   4       44.34       35.85      4.50 o 
   0   3   4       77.47       66.16      4.80 o 
   1   3   4      193.20      222.43      5.67 o 
   2   3   4      452.21      431.80      8.22 o 
   3   3   4       44.37       53.30      6.99 o 
   4   3   4      152.83      159.99      9.08 o 
   5   3   4        0.71        6.03      3.51 o 
  -6   4   4      135.00      130.39     12.63 o 
  -5   4   4      109.97      121.62      8.80 o 
  -4   4   4        1.00        4.35      3.62 o 
  -3   4   4       98.44      111.02      8.36 o 
  -2   4   4        5.12        7.42      2.48 o 
  -1   4   4       80.69       83.42      6.82 o 
   0   4   4      418.59      367.49      9.05 o 
   1   4   4     1711.64     1702.96     26.18 o 
   2   4   4       71.89       69.99      5.98 o 
   3   4   4      193.76      181.13      6.05 o 
   4   4   4       10.11        8.13      3.39 o 
   5   4   4       12.45       17.55      6.30 o 
  -6   5   4        1.12        1.61      4.39 o 
  -5   5   4        5.52        1.55      2.75 o 
  -4   5   4        2.60        2.24      4.83 o 
  -3   5   4       28.43       21.53      3.08 o 
  -2   5   4        0.07       -1.35      1.76 o 
  -1   5   4      584.22      585.82     10.35 o 
   0   5   4     1245.73     1349.07     20.98 o 
   1   5   4      904.38      997.58     16.93 o 
   2   5   4      267.06      260.38      7.26 o 
   3   5   4      135.06      139.01      9.17 o 
   4   5   4        0.16        2.26      4.11 o 
   5   5   4        6.64       11.18      6.18 o 
  -6   6   4       52.29       64.88      9.66 o 
  -5   6   4        5.15        6.96      4.31 o 
  -4   6   4      108.86      101.56      4.36 o 
  -3   6   4      893.17      964.70     17.12 o 
  -2   6   4       19.89       25.35      2.92 o 
  -1   6   4      124.00      137.79      6.06 o 
   0   6   4     1143.10     1146.47     17.94 o 
   1   6   4      384.13      351.95      9.12 o 
   2   6   4      368.48      400.82     10.03 o 
   3   6   4        2.57        6.02      3.23 o 
   4   6   4       40.28       35.48      6.88 o 
   5   6   4       28.41       24.35      6.84 o 
  -6   7   4       54.80       72.90     16.05 o 
  -5   7   4       13.68       12.65      4.47 o 
  -4   7   4       98.93       80.93      6.53 o 
  -3   7   4       40.19       29.36      6.05 o 
  -2   7   4        2.02        7.25      2.46 o 
  -1   7   4      629.79      626.30     12.51 o 
   0   7   4      255.25      274.97      7.46 o 
   1   7   4      166.80      177.27      6.10 o 
   2   7   4       58.32       66.68      5.59 o 
   3   7   4        0.75        2.65      3.33 o 
   4   7   4      177.88      210.40      8.89 o 
   5   7   4       54.04       55.83      8.75 o 
  -6   8   4        2.04        2.85      3.07 o 
  -5   8   4        0.00        8.92      5.10 o 
  -4   8   4       22.44       25.17      4.99 o 
  -3   8   4        2.44        7.72      2.37 o 
  -2   8   4        3.28        1.36      1.87 o 
  -1   8   4      149.26      139.09      5.81 o 
   0   8   4      310.73      310.05      7.64 o 
   1   8   4      230.75      267.73      7.26 o 
   2   8   4       22.94       21.96      3.55 o 
   3   8   4       24.75       25.50      4.60 o 
   4   8   4        7.02        1.06      4.43 o 
   5   8   4        4.96        5.99      4.22 o 
  -6   9   4       29.88       33.64      7.13 o 
  -5   9   4       11.69       18.72      9.01 o 
  -4   9   4       31.40       30.19      4.65 o 
  -3   9   4        2.91        5.37      4.37 o 
  -2   9   4       47.50       45.53      4.31 o 
  -1   9   4        0.18        4.58      1.45 o 
   0   9   4       31.94       43.99      4.77 o 
   1   9   4      426.47      459.98      8.80 o 
   2   9   4       41.78       50.72      9.91 o 
   3   9   4        3.42        1.52      2.46 o 
   4   9   4      381.68      380.49     12.03 o 
   5   9   4       24.60       40.84      8.65 o 
  -6  10   4      132.12      134.77     22.84 o 
  -5  10   4        1.26        5.63      5.38 o 
  -4  10   4      108.93       96.50      6.99 o 
  -3  10   4      114.24      118.27      8.10 o 
  -2  10   4      395.35      375.48      8.34 o 
  -1  10   4      158.93      141.77      5.37 o 
   0  10   4       16.44       17.94      2.97 o 
   1  10   4       29.43       27.19      3.83 o 
   2  10   4       54.30       56.61      7.86 o 
   3  10   4        5.34        4.44      4.39 o 
   4  10   4      149.46      154.04     17.00 o 
   5  10   4        1.07       -0.36      3.75 o 
  -5  11   4       16.07       19.67      7.54 o 
  -4  11   4        1.13        4.28      3.87 o 
  -3  11   4       69.54       74.02      6.61 o 
  -2  11   4      298.96      291.77     17.82 o 
  -1  11   4      624.63      671.90     10.51 o 
   0  11   4        7.16        7.75      3.41 o 
   1  11   4      333.85      331.75      8.25 o 
   2  11   4       90.15       98.88      5.01 o 
   3  11   4       69.37       75.63      8.93 o 
   4  11   4        2.60        7.60      3.89 o 
   5  11   4        2.40        5.04      3.47 o 
  -5  12   4      202.37      254.94     24.26 o 
  -4  12   4       25.67       24.20      8.88 o 
  -3  12   4       32.44       36.36      5.67 o 
  -2  12   4       14.78       10.73      3.14 o 
  -1  12   4      281.92      298.08     12.07 o 
   0  12   4        0.78       -0.26      2.13 o 
   1  12   4      292.85      281.97     12.97 o 
   2  12   4       40.01       37.99      3.12 o 
   3  12   4       42.81       32.56      3.81 o 
   4  12   4      115.36       95.45     10.81 o 
   5  12   4       36.30       48.45      8.14 o 
  -5  13   4       24.16       28.80      7.89 o 
  -4  13   4      278.84      340.72     26.26 o 
  -3  13   4      130.08      131.39      7.18 o 
  -2  13   4      794.62      898.08     25.71 o 
  -1  13   4        0.10        2.77      3.05 o 
   0  13   4      190.02      213.06      7.91 o 
   1  13   4      100.33      102.61      9.24 o 
   2  13   4      125.63      125.66     12.86 o 
   3  13   4       52.56       60.32      7.98 o 
   4  13   4        0.34        2.89      2.83 o 
  -5  14   4        0.08        8.95      5.91 o 
  -4  14   4      156.13      175.56     16.13 o 
  -3  14   4       57.96       56.48      5.85 o 
  -2  14   4       50.35       33.33      5.83 o 
  -1  14   4      286.46      303.87      9.40 o 
   0  14   4      184.05      193.43      7.61 o 
   1  14   4      455.81      450.98      9.27 o 
   2  14   4      168.94      156.23      8.31 o 
   3  14   4      128.35      133.53     16.10 o 
   4  14   4       11.83        6.40      4.99 o 
  -5  15   4       29.27       38.48      9.15 o 
  -4  15   4       67.21       75.86     11.89 o 
  -3  15   4      508.35      533.44     16.73 o 
  -2  15   4        3.18        4.82      3.59 o 
  -1  15   4       16.43       21.64      5.47 o 
   0  15   4      172.37      164.12      6.76 o 
   1  15   4      643.34      685.81     10.14 o 
   2  15   4       42.69       33.26      5.34 o 
   3  15   4       14.20       10.94      4.53 o 
   4  15   4        6.87       20.34      9.49 o 
  -5  16   4       35.10       28.96     10.51 o 
  -4  16   4       56.07       54.20      9.68 o 
  -3  16   4       16.90       15.94      6.97 o 
  -2  16   4       15.37        9.44      3.66 o 
  -1  16   4       13.98       16.50      5.09 o 
   0  16   4      520.64      519.02      8.60 o 
   1  16   4      897.61      907.36     11.97 o 
   2  16   4      428.56      449.77     13.60 o 
   3  16   4        5.70       11.78      4.26 o 
   4  16   4       26.73       23.67      8.84 o 
  -5  17   4       99.69       91.20     11.18 o 
  -4  17   4      140.46      132.25     14.29 o 
  -3  17   4       15.09       16.98      6.49 o 
  -2  17   4       73.04       79.70      6.87 o 
  -1  17   4       45.85       42.27      5.19 o 
   0  17   4     1275.30     1392.59     12.45 o 
   1  17   4      416.39      433.91     24.06 o 
   2  17   4      109.55      113.02     12.88 o 
   3  17   4       14.33        7.86      8.89 o 
   4  17   4       41.92       34.22      9.71 o 
  -4  18   4        7.35        5.82      4.58 o 
  -3  18   4       11.62       17.01      5.95 o 
  -2  18   4      141.10      142.12      7.58 o 
  -1  18   4       23.33       18.88      5.23 o 
   0  18   4      279.68      279.85      7.22 o 
   1  18   4      395.67      405.37     21.14 o 
   2  18   4        7.01        4.02      2.49 o 
   3  18   4      107.05      111.42     12.62 o 
   4  18   4       15.31       25.30      7.77 o 
  -4  19   4      202.95      182.87     18.45 o 
  -3  19   4       40.78       41.46      7.79 o 
  -2  19   4      264.87      276.47      8.15 o 
  -1  19   4        0.47        6.15      2.99 o 
   0  19   4       17.33       10.19      3.12 o 
   1  19   4      233.67      212.44     11.61 o 
   2  19   4        4.68        1.44      4.38 o 
   3  19   4       37.28       60.59     10.25 o 
  -4  20   4      276.53      297.80     28.96 o 
  -3  20   4      190.46      203.46     26.92 o 
  -2  20   4      236.44      227.58     17.05 o 
  -1  20   4       27.89       34.44      6.47 o 
   0  20   4       65.08       67.54      8.61 o 
   1  20   4       39.01       28.62      7.32 o 
   2  20   4       10.42       13.37      4.76 o 
   3  20   4       30.39       28.14      7.44 o 
  -4  21   4       23.39       34.61      8.45 o 
  -3  21   4       20.79       23.02      8.18 o 
  -2  21   4       57.09       39.84      5.12 o 
  -1  21   4       24.78       31.63      7.13 o 
   0  21   4        4.29        8.70      3.47 o 
   1  21   4       15.33       14.99      4.86 o 
   2  21   4       82.15      110.42     27.42 o 
   3  21   4       18.75       17.85      8.32 o 
  -3  22   4       10.72       13.18      7.89 o 
  -2  22   4        4.64        3.72      7.58 o 
  -1  22   4      136.65      141.35     14.02 o 
   0  22   4        2.65       11.16      5.78 o 
   1  22   4       26.94       24.01      7.81 o 
   2  22   4        3.86        1.96      3.13 o 
   3  22   4       49.37       52.06      9.06 o 
  -3  23   4       44.01       35.30      8.33 o 
  -2  23   4       22.11       39.23     12.28 o 
  -1  23   4       83.03       74.66      7.40 o 
   0  23   4       80.61       77.60      9.52 o 
   1  23   4        9.17        9.64      3.75 o 
   2  23   4       43.36       41.64      7.80 o 
  -3  24   4        2.66        2.67      4.09 o 
  -2  24   4       10.74        9.46      5.82 o 
  -1  24   4       54.32       34.90     10.90 o 
   0  24   4       53.98       43.50      7.90 o 
   1  24   4       20.35       14.99      5.47 o 
   2  24   4       33.45       33.89     15.72 o 
  -2  25   4       27.06       24.94      8.58 o 
  -1  25   4        8.32        2.45      6.97 o 
   0  25   4      117.57       90.73     16.41 o 
   1  25   4        1.49        6.45      5.70 o 
  -1  26   4       77.06       80.99     18.15 o 
   0  26   4        1.11        4.94      2.95 o 
   1  26   4        5.04       21.33     12.10 o 
  -6   1   5       68.22       48.72     12.06 o 
  -5   1   5      187.18      200.48     11.83 o 
  -4   1   5       25.69       16.67      2.56 o 
  -3   1   5       16.71        9.73      3.14 o 
  -2   1   5      204.22      195.43      8.70 o 
  -1   1   5      295.21      291.39      7.76 o 
   0   1   5       59.71       76.00      4.78 o 
   1   1   5       17.62        8.91      3.16 o 
   2   1   5      212.94      202.93      9.46 o 
   3   1   5      332.11      341.66      8.26 o 
   4   1   5      369.09      382.71     10.77 o 
   5   1   5       24.86       27.99      8.08 o 
  -6   2   5        7.73        7.39      3.18 o 
  -5   2   5      365.63      373.70     20.41 o 
  -4   2   5        0.18        5.90      3.19 o 
  -3   2   5      299.17      312.14     20.64 o 
  -2   2   5       19.65       22.10      3.41 o 
  -1   2   5       29.96       35.95      3.42 o 
   0   2   5      188.23      180.69      6.05 o 
   1   2   5       50.61       52.87      6.39 o 
   2   2   5      599.70      600.29     15.42 o 
   3   2   5      383.73      384.71     11.42 o 
   4   2   5      128.88      134.54      6.40 o 
   5   2   5        0.84        4.30      5.51 o 
  -6   3   5       11.90       11.70      4.38 o 
  -5   3   5        9.65        1.87      4.58 o 
  -4   3   5       98.62       83.12      4.43 o 
  -3   3   5      349.25      404.85     16.25 o 
  -2   3   5     1277.08     1392.10     18.83 o 
  -1   3   5      101.62      107.76      5.56 o 
   0   3   5       14.62       23.77      4.01 o 
   1   3   5        7.46       16.55      4.48 o 
   2   3   5      680.93      714.65     20.80 o 
   3   3   5       62.32       58.96      6.54 o 
   4   3   5        7.54       11.23      3.95 o 
   5   3   5       32.71       37.14      8.44 o 
  -6   4   5       33.44       23.19      8.00 o 
  -5   4   5      142.16      134.31     15.72 o 
  -4   4   5      115.84       89.10      7.12 o 
  -3   4   5       22.64       21.46      5.01 o 
  -2   4   5      103.71       95.66      9.48 o 
  -1   4   5      177.17      195.48      7.11 o 
   0   4   5      636.32      653.19     12.06 o 
   1   4   5      388.75      397.37      9.36 o 
   2   4   5      460.06      451.26     12.26 o 
   3   4   5     1391.35     1393.99     26.35 o 
   4   4   5      301.88      345.90     21.93 o 
   5   4   5      129.19      133.72     11.55 o 
  -6   5   5      193.68      209.76     48.21 o 
  -5   5   5        9.13        4.05      5.67 o 
  -4   5   5       22.61       10.85      2.23 o 
  -3   5   5       40.05       46.16      4.61 o 
  -2   5   5       28.93       23.89      4.08 o 
  -1   5   5       13.11       16.48      4.13 o 
   0   5   5        4.49        7.28      3.29 o 
   1   5   5        2.93        8.94      3.13 o 
   2   5   5        7.89        7.87      3.69 o 
   3   5   5        3.51        4.48      5.74 o 
   4   5   5       37.40       33.42      7.24 o 
   5   5   5       45.97       38.18      6.86 o 
  -6   6   5        0.47        5.45      6.32 o 
  -5   6   5       64.33       58.58      7.28 o 
  -4   6   5      106.14      122.42      8.08 o 
  -3   6   5        3.70       10.59      2.88 o 
  -2   6   5      157.77      153.63      7.75 o 
  -1   6   5       45.12       46.02      6.27 o 
   0   6   5      138.62      148.47      6.02 o 
   1   6   5      127.95      164.24      6.41 o 
   2   6   5        3.05        8.91      3.73 o 
   3   6   5      382.22      388.75     10.92 o 
   4   6   5        0.11        2.97      6.88 o 
   5   6   5        0.00       -0.40      4.36 o 
  -5   7   5        9.71        4.87      3.98 o 
  -4   7   5      310.72      314.89     12.28 o 
  -3   7   5        3.28        2.66      2.80 o 
  -2   7   5        1.49        3.58      0.94 o 
  -1   7   5        0.16        1.08      2.34 o 
   0   7   5       17.37       13.03      2.71 o 
   1   7   5      338.86      343.13     10.98 o 
   2   7   5      214.34      228.55      9.32 o 
   3   7   5        1.63        1.27      2.33 o 
   4   7   5        7.70       13.59      9.32 o 
   5   7   5       83.92       90.64      8.79 o 
  -5   8   5       37.12       33.21      6.52 o 
  -4   8   5       90.93      108.59      9.80 o 
  -3   8   5      177.68      141.25      8.49 o 
  -2   8   5      144.42      147.93      6.92 o 
  -1   8   5       29.40       19.59      4.37 o 
   0   8   5        0.97        6.43      2.30 o 
   1   8   5      115.13      119.05      7.03 o 
   2   8   5      487.95      512.26      9.66 o 
   3   8   5        0.01        7.49      2.82 o 
   4   8   5        5.83        7.39      6.78 o 
   5   8   5      137.51      169.80     12.83 o 
  -5   9   5       12.54        9.70      6.59 o 
  -4   9   5        2.76        3.19      3.92 o 
  -3   9   5      280.40      260.71     10.68 o 
  -2   9   5        0.66        5.69      5.12 o 
  -1   9   5      156.99      137.13      8.83 o 
   0   9   5        1.48        5.62      2.43 o 
   1   9   5      574.46      579.86     15.43 o 
   2   9   5      402.39      385.99      7.74 o 
   3   9   5       55.02       61.93      6.42 o 
   4   9   5      230.23      213.74     14.08 o 
  -5  10   5        2.47        0.57      3.23 o 
  -4  10   5      211.09      206.51      9.07 o 
  -3  10   5        1.49        2.46      4.50 o 
  -2  10   5       84.14       75.38      5.33 o 
  -1  10   5        5.57        9.99      2.68 o 
   0  10   5        0.06        6.63      1.91 o 
   1  10   5      107.56      122.76      9.98 o 
   2  10   5      997.05      942.90      9.23 o 
   3  10   5       17.51       17.63      4.96 o 
   4  10   5      177.14      170.03     24.32 o 
  -5  11   5        5.62        4.53     10.73 o 
  -4  11   5        1.59        4.70      3.28 o 
  -3  11   5       43.15       52.37      6.02 o 
  -2  11   5      401.57      424.28     12.38 o 
  -1  11   5       25.23       16.42      4.30 o 
   0  11   5        3.94        6.38      2.34 o 
   1  11   5      127.66      131.88      6.29 o 
   2  11   5      315.39      312.98      8.14 o 
   3  11   5       11.85       15.61      5.82 o 
   4  11   5       85.38       76.36     11.50 o 
  -5  12   5        0.12        7.21      5.71 o 
  -4  12   5       45.89       45.25      5.21 o 
  -3  12   5        2.87        2.56      3.98 o 
  -2  12   5      170.34      152.88      7.55 o 
  -1  12   5      915.81      979.36     14.93 o 
   0  12   5        1.48        7.06      3.11 o 
   1  12   5       44.50       39.54      4.90 o 
   2  12   5        5.10        8.05      2.85 o 
   3  12   5      436.51      397.58     16.47 o 
   4  12   5       10.63       13.89      5.63 o 
  -5  13   5      138.19      122.14     24.06 o 
  -4  13   5      124.55      133.18     10.61 o 
  -3  13   5      317.34      335.44     12.43 o 
  -2  13   5        9.99        7.38      3.39 o 
  -1  13   5       13.35        9.18      3.01 o 
   0  13   5      258.78      263.13      8.04 o 
   1  13   5      209.81      225.31      9.36 o 
   2  13   5      104.72      101.95     12.27 o 
   3  13   5       14.28        8.79      4.39 o 
   4  13   5        6.94        7.43      5.10 o 
  -5  14   5       80.46       58.25      8.83 o 
  -4  14   5        3.40        5.86      7.08 o 
  -3  14   5       81.37       74.40      7.54 o 
  -2  14   5      136.71      147.78      7.97 o 
  -1  14   5       23.45       20.03      3.43 o 
   0  14   5      290.16      292.88     15.58 o 
   1  14   5        4.08       -0.81      3.46 o 
   2  14   5       36.93       31.05      7.08 o 
   3  14   5        7.27        8.19      4.74 o 
   4  14   5        1.50        4.35      5.27 o 
  -5  15   5      187.14      204.45     33.61 o 
  -4  15   5      281.57      273.43     18.05 o 
  -3  15   5      123.87      118.50      7.03 o 
  -2  15   5      276.76      266.22      9.45 o 
  -1  15   5      160.72      152.64     10.65 o 
   0  15   5        7.61        2.64      3.61 o 
   1  15   5      301.18      300.79     10.01 o 
   2  15   5      373.01      388.07     20.04 o 
   3  15   5       20.31       11.55      3.81 o 
   4  15   5       13.66        5.68      3.56 o 
  -4  16   5        0.57        6.56      5.10 o 
  -3  16   5       90.43       83.17      7.28 o 
  -2  16   5       11.69       11.51      3.85 o 
  -1  16   5        2.02        0.95      3.69 o 
   0  16   5      164.79      172.78      7.39 o 
   1  16   5      679.10      706.50     33.66 o 
   2  16   5       21.41       15.07      6.23 o 
   3  16   5        7.24        5.20      3.16 o 
   4  16   5       15.28       22.97      6.47 o 
  -4  17   5       35.97       28.23      8.01 o 
  -3  17   5        0.08        6.33      5.92 o 
  -2  17   5       72.29       70.36      7.16 o 
  -1  17   5       53.23       61.63      7.80 o 
   0  17   5        1.68        3.16      1.80 o 
   1  17   5      484.36      475.11     18.85 o 
   2  17   5       26.38       25.09      6.07 o 
   3  17   5       56.95       59.91     12.21 o 
  -4  18   5       91.30       89.60     11.93 o 
  -3  18   5       33.30       35.00     13.02 o 
  -2  18   5       51.64       34.69     12.31 o 
  -1  18   5       12.18       13.08      5.26 o 
   0  18   5      142.29      150.44      9.24 o 
   1  18   5      318.04      321.17      8.91 o 
   2  18   5       54.02       62.41      6.32 o 
   3  18   5        1.02        5.82      2.48 o 
  -4  19   5      288.42      294.14     27.45 o 
  -3  19   5      151.67      161.78     17.65 o 
  -2  19   5      238.83      262.85     12.19 o 
  -1  19   5       35.92       34.64      5.91 o 
   0  19   5      149.40      158.12      7.01 o 
   1  19   5        0.00        2.97      2.44 o 
   2  19   5       10.05       14.93      4.35 o 
   3  19   5       36.08       24.18      7.92 o 
  -4  20   5        0.06        2.44      7.04 o 
  -3  20   5       52.37       44.66      9.47 o 
  -2  20   5       85.09       67.39      6.28 o 
  -1  20   5       13.03       10.95      3.99 o 
   0  20   5        9.19        5.38      3.74 o 
   1  20   5       43.94       43.75      7.25 o 
   2  20   5        3.04        5.33      5.92 o 
   3  20   5      107.09      117.42     13.30 o 
  -3  21   5      123.81      119.25     23.46 o 
  -2  21   5      265.94      306.59     18.03 o 
  -1  21   5      114.60      127.71     10.03 o 
   0  21   5      199.94      187.15     16.68 o 
   1  21   5        0.06        8.87      4.62 o 
   2  21   5       20.69       34.12     10.50 o 
  -3  22   5        5.22        1.56     12.06 o 
  -2  22   5        0.29        0.99      5.33 o 
  -1  22   5      149.85      156.03     25.33 o 
   0  22   5      187.24      177.68     18.01 o 
   1  22   5      153.12      132.20     31.26 o 
   2  22   5       96.25       83.74     12.49 o 
  -2  23   5       14.59       12.92     12.44 o 
  -1  23   5        0.03       -1.47      3.95 o 
   0  23   5      112.65      112.67     16.82 o 
   1  23   5       11.42        1.73      5.42 o 
   2  23   5        2.64        6.78      4.64 o 
  -2  24   5       26.79       18.23      9.22 o 
  -1  24   5        5.04       -0.50      8.16 o 
   0  24   5      229.14      245.51     29.21 o 
   1  24   5      256.73      278.74     18.46 o 
  -1  25   5        5.74       14.98      8.96 o 
   0  25   5        2.36        5.96      3.53 o 
  -5   0   6      234.52      291.73     16.19 o 
  -4   0   6       73.12       72.16     15.71 o 
  -3   0   6     2345.16     2521.13     34.27 o 
  -2   0   6        5.77       10.14      5.92 o 
  -1   0   6      345.89      325.52     15.25 o 
   0   0   6      218.70      217.57     17.82 o 
   1   0   6       84.93       84.52      9.22 o 
   2   0   6     1651.78     1782.07     38.64 o 
   3   0   6     1224.54     1261.27     48.91 o 
   4   0   6       52.62       43.13      9.12 o 
  -5   1   6       42.25       37.91      8.17 o 
  -4   1   6        0.43        6.54      3.23 o 
  -2   1   6       19.93       33.11      6.53 o 
  -1   1   6      179.69      180.03      8.61 o 
   0   1   6       25.09       24.56      4.55 o 
   1   1   6       14.47       15.80      4.13 o 
   2   1   6      389.76      399.97     10.92 o 
   3   1   6      239.01      235.55      6.74 o 
   4   1   6       31.19       23.98      5.36 o 
  -5   2   6       25.76       15.45     10.69 o 
  -4   2   6       50.05       52.16      7.12 o 
  -3   2   6       10.87       12.49      2.25 o 
  -2   2   6     2694.50     2802.94     65.76 o 
  -1   2   6       40.59       49.27      6.19 o 
   0   2   6      371.39      374.21      9.44 o 
   1   2   6       73.87       83.27      7.05 o 
   2   2   6      338.53      339.50      8.09 o 
   3   2   6       29.03       30.11      5.81 o 
   4   2   6       12.07       14.62      4.56 o 
  -5   3   6        0.87       12.50      4.78 o 
  -4   3   6      133.84      126.61      7.15 o 
  -3   3   6        5.04        5.69      2.22 o 
  -2   3   6     1194.79     1353.00     63.31 o 
  -1   3   6      270.50      253.27     11.18 o 
   0   3   6       65.88       60.55      5.70 o 
   1   3   6       10.10        9.64      3.26 o 
   2   3   6        8.64       11.94      3.69 o 
   3   3   6        4.52        6.10      3.21 o 
   4   3   6        9.24        3.38      4.28 o 
  -5   4   6       11.98       10.17      4.73 o 
  -4   4   6       20.15       20.21      4.96 o 
  -3   4   6        6.96        4.91      3.14 o 
  -2   4   6       62.57       69.90     11.35 o 
  -1   4   6      678.93      696.10     20.24 o 
   0   4   6      525.86      583.12     15.74 o 
   1   4   6       15.28       16.39      5.91 o 
   2   4   6        5.40        7.56      3.44 o 
   3   4   6       49.38       49.43      4.88 o 
   4   4   6        0.26       10.83      5.09 o 
  -5   5   6        5.63        4.78      3.37 o 
  -4   5   6        0.95        6.87      3.17 o 
  -3   5   6       13.18       11.43      2.76 o 
  -2   5   6      528.06      600.02     25.99 o 
  -1   5   6      571.70      555.23     18.64 o 
   0   5   6      112.66      118.25      8.47 o 
   1   5   6       87.99       95.27      7.48 o 
   2   5   6      146.96      147.69      8.58 o 
   3   5   6        7.64       11.00      3.83 o 
   4   5   6        7.58        7.43      5.50 o 
  -5   6   6       65.82       66.83      9.19 o 
  -4   6   6      164.86      170.86     12.99 o 
  -3   6   6      321.19      304.45     12.14 o 
  -2   6   6      317.44      348.41     12.36 o 
  -1   6   6      130.08      133.39     14.33 o 
   0   6   6        1.52        7.69      2.71 o 
   1   6   6      236.01      276.64      7.44 o 
   2   6   6       10.72       10.57      4.82 o 
   3   6   6        0.44        9.82      4.03 o 
   4   6   6      219.44      255.76     13.75 o 
  -5   7   6       12.09       14.99      5.53 o 
  -4   7   6      328.79      397.37     14.17 o 
  -3   7   6      214.38      197.00     12.74 o 
  -2   7   6      137.00      124.74      9.98 o 
  -1   7   6      726.37      720.14     19.17 o 
   0   7   6        8.04       12.79      3.37 o 
   1   7   6        2.90        3.24      3.86 o 
   2   7   6       59.20       60.24      5.67 o 
   3   7   6       89.35      102.81      8.61 o 
   4   7   6       21.07       15.23      6.13 o 
  -5   8   6        0.00        2.66      3.51 o 
  -4   8   6       26.47       20.87      7.56 o 
  -3   8   6      259.92      326.01     46.87 o 
  -2   8   6      226.53      227.31      7.92 o 
  -1   8   6       34.66       35.49      4.55 o 
   0   8   6      109.27      126.88      8.93 o 
   1   8   6        7.04        7.89      2.59 o 
   2   8   6       57.94       56.57      5.00 o 
   3   8   6       39.56       49.43     14.50 o 
   4   8   6        2.78        7.84      4.68 o 
  -5   9   6       36.32       33.61      5.51 o 
  -4   9   6       39.75       50.96      5.90 o 
  -3   9   6       86.43       83.72      7.56 o 
  -2   9   6      172.26      162.58      8.90 o 
  -1   9   6        1.52        2.19      3.57 o 
   0   9   6       58.67       55.87      5.04 o 
   1   9   6        7.72        9.47      4.48 o 
   2   9   6        1.67        6.11      3.37 o 
   3   9   6       51.88       41.80      9.64 o 
   4   9   6       45.70       42.61      7.97 o 
  -5  10   6       20.87       27.53      9.17 o 
  -4  10   6        0.04        5.68      4.31 o 
  -3  10   6       76.08       82.49      7.88 o 
  -2  10   6       25.07       24.68      4.30 o 
  -1  10   6       49.85       50.45      6.38 o 
   0  10   6      109.36       90.91      5.59 o 
   1  10   6        5.92        6.69      3.68 o 
   2  10   6       22.44       21.60      4.57 o 
   3  10   6      125.08      119.11      9.39 o 
   4  10   6       15.96       11.85      5.57 o 
  -5  11   6       88.61       83.37     17.97 o 
  -4  11   6        2.47        9.26      5.85 o 
  -3  11   6      278.61      286.62     19.95 o 
  -2  11   6       29.05       18.59      4.76 o 
  -1  11   6      429.19      453.20      8.15 o 
   0  11   6      328.89      313.90      7.58 o 
   1  11   6        5.84        8.08      2.96 o 
   2  11   6       86.35       72.21      6.95 o 
   3  11   6       38.21       40.50      6.22 o 
   4  11   6       36.18       47.59     10.44 o 
  -5  12   6       55.63       47.62      8.74 o 
  -4  12   6      171.33      174.46     10.09 o 
  -3  12   6       34.12       19.17      5.88 o 
  -2  12   6      120.23      109.01      9.45 o 
  -1  12   6      283.47      292.44      7.83 o 
   0  12   6       42.54       36.61      4.83 o 
   1  12   6       44.28       40.28      6.25 o 
   2  12   6      121.43      138.42      9.03 o 
   3  12   6       49.28       38.99      8.50 o 
   4  12   6       35.00       35.54      5.70 o 
  -4  13   6      330.50      335.45     32.54 o 
  -3  13   6       14.35       15.48      4.94 o 
  -2  13   6        3.03        7.45      2.97 o 
  -1  13   6      902.50     1022.55     18.31 o 
   0  13   6      141.22      132.46      5.56 o 
   1  13   6      162.73      186.30     10.87 o 
   2  13   6        0.06        2.88      4.86 o 
   3  13   6      140.01      126.96     17.48 o 
  -4  14   6       10.74        9.25      6.21 o 
  -3  14   6        1.29        2.10      4.31 o 
  -2  14   6       53.85       54.65     13.23 o 
  -1  14   6      161.20      181.38      9.50 o 
   0  14   6      101.09      111.16      9.00 o 
   1  14   6      113.72       92.28      9.10 o 
   2  14   6      123.06      121.02      9.11 o 
   3  14   6        1.57       -4.04      4.32 o 
  -4  15   6      142.79      144.05     22.54 o 
  -3  15   6       70.19       68.70      8.43 o 
  -2  15   6        9.11       13.44      4.08 o 
  -1  15   6        1.32        4.54      4.93 o 
   0  15   6      192.99      191.59      8.47 o 
   1  15   6      281.40      280.38     15.13 o 
   2  15   6       49.14       51.51     16.78 o 
   3  15   6        5.89        5.30      4.02 o 
  -4  16   6      235.95      214.07     30.35 o 
  -3  16   6       48.76       51.99      7.99 o 
  -2  16   6        0.13        8.29      4.27 o 
  -1  16   6      204.32      212.59     12.05 o 
   0  16   6      817.17      843.73     22.81 o 
   1  16   6      507.48      555.10     18.84 o 
   2  16   6      126.84      149.18      9.87 o 
   3  16   6        3.53        5.98      4.65 o 
  -4  17   6        7.65        1.42      4.62 o 
  -3  17   6       43.01       35.05      6.81 o 
  -2  17   6       97.39       87.53      7.67 o 
  -1  17   6        5.16        9.65      4.55 o 
   0  17   6      382.55      353.78     20.65 o 
   1  17   6        3.45        2.95      4.31 o 
   2  17   6        7.98        5.51      5.05 o 
   3  17   6       96.56      101.30     17.94 o 
  -3  18   6       16.43       17.20      9.11 o 
  -2  18   6       54.23       51.79      7.08 o 
  -1  18   6      144.79      133.67      9.00 o 
   0  18   6     1198.36     1272.77     38.79 o 
   1  18   6        3.51        4.33      4.86 o 
   2  18   6       26.98       26.65      7.42 o 
  -3  19   6      105.97       77.13     12.05 o 
  -2  19   6       19.02        9.19      5.20 o 
  -1  19   6      131.94      132.50     14.68 o 
   0  19   6       17.50       11.27      6.63 o 
   1  19   6       45.01       31.51      7.42 o 
   2  19   6        0.05       11.61      5.21 o 
  -3  20   6       17.94       19.50      8.20 o 
  -2  20   6       37.88       33.17      6.59 o 
  -1  20   6        9.07        5.18      4.73 o 
   0  20   6      115.61      149.53     42.42 o 
   1  20   6       58.59       30.89     17.13 o 
   2  20   6       96.35      109.26     10.48 o 
  -2  21   6        4.05       -4.62      4.62 o 
  -1  21   6       48.92       55.29      9.08 o 
   0  21   6        5.22        3.58      5.58 o 
   1  21   6       33.14       19.34     13.48 o 
  -2  22   6       11.61        1.74      5.21 o 
  -1  22   6        3.01        8.89      5.38 o 
   0  22   6       68.29       65.61     11.02 o 
   1  22   6       92.23       77.30     20.60 o 
  -1  23   6       59.14       63.26     10.28 o 
   0  23   6        6.03        6.76      3.62 o 
  -5   1   7       26.53       43.16     10.36 o 
  -4   1   7       62.71       84.27     12.59 o 
  -3   1   7       43.94       45.65      7.35 o 
  -2   1   7      124.48      107.91     10.57 o 
  -1   1   7      339.51      314.38      9.24 o 
   0   1   7        5.67        9.72      2.18 o 
   1   1   7       82.41       64.22      6.05 o 
   2   1   7       86.64       86.20     11.94 o 
   3   1   7      247.76      255.52     13.58 o 
   4   1   7       31.42       26.23      6.46 o 
  -5   2   7       74.44       84.79     14.06 o 
  -4   2   7       12.41       11.89      5.04 o 
  -3   2   7      265.84      268.36     22.62 o 
  -2   2   7      614.07      607.63     30.88 o 
  -1   2   7        8.45        6.18      5.97 o 
   0   2   7      266.24      237.91      8.79 o 
   1   2   7       21.65       20.48      4.56 o 
   2   2   7      169.10      178.13      8.66 o 
   3   2   7       32.76       32.86      4.26 o 
   4   2   7      170.11      162.34     14.46 o 
  -5   3   7       12.30       11.49      4.66 o 
  -4   3   7       49.36       62.39     16.27 o 
  -3   3   7      245.29      260.07     21.36 o 
  -2   3   7      179.90      174.79     15.64 o 
  -1   3   7       89.50      103.16      7.04 o 
   0   3   7       34.56       29.13      4.42 o 
   1   3   7      122.12      128.82     10.90 o 
   2   3   7        4.58        8.29      4.38 o 
   3   3   7       10.34       22.12      5.88 o 
   4   3   7        2.41        5.69      3.39 o 
  -5   4   7      115.56      138.29     16.34 o 
  -4   4   7      131.07      149.05     14.44 o 
  -3   4   7      201.26      189.61     12.18 o 
  -2   4   7       17.16       11.11      3.35 o 
  -1   4   7        1.33        2.73      2.66 o 
   0   4   7      598.04      594.88      8.56 o 
   1   4   7        8.63        5.47      3.32 o 
   2   4   7      188.07      194.15      9.52 o 
   3   4   7      273.29      268.97     12.93 o 
   4   4   7        4.19        3.83      3.83 o 
  -5   5   7        0.71        8.39      4.43 o 
  -4   5   7        0.48        0.51      5.10 o 
  -3   5   7       70.18       69.98     11.74 o 
  -2   5   7       73.15       73.79      6.33 o 
  -1   5   7        0.10        1.73      2.94 o 
   0   5   7      587.18      580.05     11.41 o 
   1   5   7      119.41      123.32      8.59 o 
   2   5   7       16.87        9.43      3.69 o 
   3   5   7       40.68       33.91      4.53 o 
   4   5   7       40.13       33.40      6.82 o 
  -5   6   7        4.00        7.63      3.67 o 
  -4   6   7       42.16       41.99      8.09 o 
  -3   6   7       56.04       56.71      7.13 o 
  -2   6   7       65.33       58.29      6.90 o 
  -1   6   7       19.92       14.52      3.39 o 
   0   6   7       41.31       36.20      5.08 o 
   1   6   7       39.57       37.01      5.26 o 
   2   6   7       96.41       90.09      7.16 o 
   3   6   7       21.41       21.56      5.87 o 
  -5   7   7        6.43       16.73      5.86 o 
  -4   7   7       19.64       11.32      6.93 o 
  -3   7   7       60.54       69.84     10.51 o 
  -2   7   7       29.63       31.59      4.74 o 
  -1   7   7      121.35      116.97      9.32 o 
   0   7   7       75.11       59.11      7.12 o 
   1   7   7       40.57       31.89      4.94 o 
   2   7   7       19.55       17.49      4.93 o 
   3   7   7        0.92        5.71      3.52 o 
  -5   8   7        7.64        6.22      3.57 o 
  -4   8   7      143.31      160.17     27.59 o 
  -3   8   7        1.34        3.26      3.14 o 
  -2   8   7       35.30       30.96      4.25 o 
  -1   8   7      276.38      298.58     10.99 o 
   0   8   7       12.47        9.48      2.86 o 
   1   8   7       16.97       23.15      5.34 o 
   2   8   7       37.55       35.59      5.59 o 
   3   8   7       38.44       26.79      6.35 o 
  -4   9   7        1.69        9.72      5.39 o 
  -3   9   7       42.57       51.91      7.47 o 
  -2   9   7        2.13        1.97      2.39 o 
  -1   9   7        4.42        5.06      2.38 o 
   0   9   7       43.64       35.08      4.34 o 
   1   9   7      154.68      143.16      7.83 o 
   2   9   7      182.09      192.28     11.01 o 
   3   9   7       87.79       88.44      8.48 o 
  -4  10   7       13.99        5.99      4.28 o 
  -3  10   7      125.38      117.93     11.13 o 
  -2  10   7      116.17      115.12     11.59 o 
  -1  10   7      179.02      181.87     10.29 o 
   0  10   7       24.80       13.67      5.72 o 
   1  10   7       56.81       48.64      4.35 o 
   2  10   7        5.54        0.39      4.66 o 
   3  10   7       62.71       57.53      6.50 o 
  -4  11   7       19.27       17.59      7.13 o 
  -3  11   7       34.46       27.43      8.07 o 
  -2  11   7       52.81       50.48      6.20 o 
  -1  11   7       11.45       14.29      5.02 o 
   0  11   7       32.01       27.16      6.51 o 
   1  11   7      291.45      305.82     11.79 o 
   2  11   7       39.18       33.33      9.48 o 
   3  11   7       44.19       31.33      6.71 o 
  -4  12   7       36.32       35.22      5.62 o 
  -3  12   7      195.78      190.19     13.26 o 
  -2  12   7        0.89        1.32      7.14 o 
  -1  12   7       31.44       21.13      5.02 o 
   0  12   7        0.33        2.47      4.10 o 
   1  12   7        1.40        6.94      4.05 o 
   2  12   7       76.44       58.21     13.19 o 
   3  12   7       27.04       34.53     10.94 o 
  -4  13   7        0.58        2.32      4.13 o 
  -3  13   7      120.01      110.68     10.68 o 
  -2  13   7      127.72      118.66     13.88 o 
  -1  13   7       84.33       88.03      7.57 o 
   0  13   7      221.77      224.83     10.88 o 
   1  13   7       26.01       29.39      5.26 o 
   2  13   7       80.67       81.44     11.42 o 
   3  13   7       13.25       15.38      6.18 o 
  -4  14   7        0.39        2.02      4.97 o 
  -3  14   7       88.91       73.18     11.06 o 
  -2  14   7       43.51       37.95      6.21 o 
  -1  14   7      342.13      344.99     12.20 o 
   0  14   7      109.85      113.91      5.84 o 
   1  14   7       49.68       43.57      6.01 o 
   2  14   7       19.12       11.03      4.92 o 
  -4  15   7       12.31       16.67      8.40 o 
  -3  15   7       34.51       25.17      6.29 o 
  -2  15   7        9.92       10.38      4.14 o 
  -1  15   7        2.04        3.08      4.20 o 
   0  15   7       77.99       69.03     10.34 o 
   1  15   7      162.42      153.13     10.31 o 
   2  15   7       36.26       41.74      6.50 o 
  -3  16   7        6.47       10.65      4.46 o 
  -2  16   7        1.19       -1.31      3.42 o 
  -1  16   7       74.23       79.19      9.54 o 
   0  16   7       10.20       15.20      4.37 o 
   1  16   7       41.97       47.56      6.73 o 
   2  16   7        0.73        8.78      5.39 o 
  -3  17   7       50.54       44.59      6.27 o 
  -2  17   7       29.62       17.35      5.52 o 
  -1  17   7        0.59        3.25      5.28 o 
   0  17   7      153.96      143.03     17.58 o 
   1  17   7        1.33        7.52      4.26 o 
   2  17   7        3.98        7.73      4.99 o 
  -3  18   7       61.57       47.33      9.44 o 
  -2  18   7        8.74        7.90      4.29 o 
  -1  18   7       63.83       61.23      8.74 o 
   0  18   7       78.68       92.48     17.34 o 
   1  18   7        1.39        3.69      5.66 o 
  -2  19   7       31.70       38.56      6.09 o 
  -1  19   7        0.41        0.02      3.75 o 
   0  19   7        5.64        8.67      4.78 o 
   1  19   7        0.31        8.88      4.98 o 
  -2  20   7       10.05       10.33      5.69 o 
  -1  20   7       48.04       46.81      6.74 o 
   0  20   7       33.76       23.68      7.29 o 
  -1  21   7       22.19       22.63      9.33 o 
   0  21   7        0.14        4.40      4.38 o 
  -4   0   8      170.02      154.74     37.42 o 
  -3   0   8       21.87       33.52     12.27 o 
  -2   0   8      131.84      124.50     24.98 o 
  -1   0   8        7.02       11.80      6.39 o 
   0   0   8      204.64      217.94     19.82 o 
   1   0   8       90.76       80.82     14.21 o 
   2   0   8       11.09       20.26      9.73 o 
   3   0   8        3.12        3.89      4.77 o 
  -4   1   8        5.53        6.07      2.96 o 
  -3   1   8      196.16      189.84     33.48 o 
  -2   1   8      193.73      218.30     13.62 o 
  -1   1   8       13.95       20.54      5.10 o 
   0   1   8       21.85       22.28      5.84 o 
   1   1   8     1001.57     1022.76     47.15 o 
   2   1   8      763.62      722.82     52.52 o 
   3   1   8        0.05        7.69      4.14 o 
  -4   2   8       57.75       61.65     14.85 o 
  -3   2   8      165.60      131.92     29.99 o 
  -2   2   8       20.31       25.55      5.99 o 
  -1   2   8       37.13       48.91      6.91 o 
   0   2   8       76.62       78.63      8.31 o 
   1   2   8       53.52       43.21      8.06 o 
   2   2   8      114.87       99.61      8.78 o 
   3   2   8        8.93        9.57      3.65 o 
  -4   3   8      192.91      202.05     24.10 o 
  -3   3   8      396.84      401.08     21.19 o 
  -2   3   8       18.51       18.60      4.92 o 
  -1   3   8       46.45       29.48      6.28 o 
   0   3   8       29.44       25.28      6.49 o 
   1   3   8       20.34       12.99      4.01 o 
   2   3   8       59.39       44.00      5.11 o 
   3   3   8       70.33       68.00      6.95 o 
  -4   4   8        0.00       -2.05      5.17 o 
  -3   4   8        7.06        4.57     11.14 o 
  -2   4   8      171.20      167.83     16.75 o 
  -1   4   8        8.57        8.40      3.70 o 
   0   4   8       26.41       27.57      5.59 o 
   1   4   8        4.07        3.61      3.09 o 
   2   4   8       93.13       91.48      9.86 o 
   3   4   8        2.34        2.57      4.52 o 
  -4   5   8       36.69       46.41      6.99 o 
  -3   5   8       12.80       17.22      5.19 o 
  -2   5   8       29.47       35.15      6.90 o 
  -1   5   8      323.11      347.59      8.65 o 
   0   5   8       43.73       54.72      5.57 o 
   1   5   8       89.85       75.81      6.89 o 
   2   5   8        0.53        6.45      3.65 o 
   3   5   8      262.82      270.82     15.98 o 
  -4   6   8       13.25       12.24      6.80 o 
  -3   6   8       89.55      102.23      9.38 o 
  -2   6   8      195.79      194.88     14.36 o 
  -1   6   8       60.26       54.51      5.87 o 
   0   6   8        3.97        5.17      3.33 o 
   1   6   8       19.77       21.60      4.90 o 
   2   6   8       57.71       65.44      8.09 o 
   3   6   8       41.44       32.52      5.76 o 
  -4   7   8       66.14       60.04     14.63 o 
  -3   7   8        0.65        6.04      4.90 o 
  -2   7   8       16.77       17.17      5.27 o 
  -1   7   8        5.02       11.65      3.32 o 
   0   7   8       77.69       77.03      6.30 o 
   1   7   8       60.69       71.83      6.85 o 
   2   7   8        2.02       -1.70      3.76 o 
   3   7   8        6.08        8.58      3.91 o 
  -4   8   8       79.57       80.89      8.31 o 
  -3   8   8       18.43       44.11      9.69 o 
  -2   8   8       25.61       20.19      5.21 o 
  -1   8   8       34.01       30.93      6.61 o 
   0   8   8      158.76      160.41     12.50 o 
   1   8   8        2.96        5.35      3.64 o 
   2   8   8       20.94       25.81      6.20 o 
  -4   9   8        0.79        9.53      4.58 o 
  -3   9   8        3.58       -4.49      4.49 o 
  -2   9   8        8.19       11.04      4.86 o 
  -1   9   8        0.00        3.32      2.95 o 
   0   9   8       16.89       12.30      6.86 o 
   1   9   8       23.55       18.57      4.46 o 
   2   9   8        8.07        2.85      3.87 o 
  -4  10   8        4.37       10.86      7.45 o 
  -3  10   8      139.51      143.69     22.15 o 
  -2  10   8       37.02       43.83      8.00 o 
  -1  10   8      116.90      124.78     10.88 o 
   0  10   8      151.13      168.07     17.38 o 
   1  10   8       22.50       33.30      5.93 o 
   2  10   8      199.93      213.74     14.07 o 
  -3  11   8      116.71      125.86     26.99 o 
  -2  11   8       51.68       68.68      7.75 o 
  -1  11   8       82.67       84.25      7.19 o 
   0  11   8        6.06        5.98      3.56 o 
   1  11   8        4.65        4.75      2.82 o 
   2  11   8       52.89       46.44      6.35 o 
  -3  12   8       16.81        4.30      3.92 o 
  -2  12   8      109.86       97.36     11.87 o 
  -1  12   8        0.05       14.31      5.04 o 
   0  12   8       29.24       19.69      6.33 o 
   1  12   8        2.24       -3.09      3.09 o 
   2  12   8       96.57       82.28      9.27 o 
  -3  13   8       24.21       23.87      8.27 o 
  -2  13   8       87.57       79.29     11.78 o 
  -1  13   8       18.54       -4.54      5.06 o 
   0  13   8        0.57        7.23      2.83 o 
   1  13   8       80.80      107.63     16.30 o 
   2  13   8      123.43      114.75     11.79 o 
  -3  14   8       97.87       87.00      8.27 o 
  -2  14   8       27.27       25.36      4.76 o 
  -1  14   8        4.33        9.27      4.28 o 
   0  14   8        2.31        1.33      4.36 o 
   1  14   8        3.03        6.93      3.56 o 
  -2  15   8        0.03        8.82      7.43 o 
  -1  15   8      603.81      613.28     30.08 o 
   0  15   8      525.41      565.50     21.55 o 
   1  15   8       15.09       26.32      5.36 o 
  -2  16   8        0.30        8.04      6.27 o 
  -1  16   8       35.38       18.16      6.55 o 
   0  16   8       69.14       64.12     10.25 o 
   1  16   8        9.05        9.87      5.63 o 
  -2  17   8      102.96      109.41     10.35 o 
  -1  17   8      508.73      524.68     25.66 o 
   0  17   8       74.03       60.17     10.85 o 
  -3   1   9       76.26       65.37     11.09 o 
  -2   1   9       10.01        8.76      4.38 o 
  -1   1   9       28.69       26.90      5.04 o 
   0   1   9       19.18       16.96      4.19 o 
   1   1   9       52.68       42.30      5.80 o 
   2   1   9       13.06       13.89      4.42 o 
  -3   2   9      139.06      121.53     21.95 o 
  -2   2   9      224.03      217.33     21.38 o 
  -1   2   9       68.80       54.56      6.78 o 
   0   2   9        0.15        3.40      3.47 o 
   1   2   9        1.63       -3.65      3.98 o 
   2   2   9        4.41        3.82      4.19 o 
  -3   3   9       13.40        5.37      3.40 o 
  -2   3   9        1.94        4.66      3.03 o 
  -1   3   9        0.01        4.38      5.25 o 
   0   3   9        9.09       10.05      3.67 o 
   1   3   9       22.27       17.69      7.07 o 
   2   3   9       15.41       20.15      5.62 o 
  -3   4   9       18.31       23.82      7.76 o 
  -2   4   9        1.42        8.97      3.75 o 
  -1   4   9       32.47       29.75      6.41 o 
   0   4   9       20.48       21.77      5.15 o 
   1   4   9        0.30        4.40      4.66 o 
   2   4   9        0.80        6.27      3.65 o 
  -3   5   9       57.87       70.20     14.92 o 
  -2   5   9        0.29        5.56      3.14 o 
  -1   5   9      431.23      439.97     17.47 o 
   0   5   9       14.60       13.12      4.18 o 
   1   5   9       26.02       30.33      6.00 o 
   2   5   9        0.74        8.05      3.17 o 
  -3   6   9       86.87       72.82      8.78 o 
  -2   6   9       10.86       12.56      4.17 o 
  -1   6   9        2.62       13.47      6.18 o 
   0   6   9       25.48       25.72      4.78 o 
   1   6   9        7.28        8.01      2.91 o 
  -3   7   9       29.04       16.34      6.99 o 
  -2   7   9       72.43       80.26     11.27 o 
  -1   7   9        1.10        2.99      5.60 o 
   0   7   9       32.97       33.94      6.03 o 
   1   7   9      103.09      102.04      8.75 o 
  -3   8   9       40.01       57.77     14.66 o 
  -2   8   9        3.80        5.87      4.76 o 
  -1   8   9        6.02       10.03      4.17 o 
   0   8   9        8.70       16.37      4.85 o 
   1   8   9        7.06        5.02      2.51 o 
  -3   9   9       33.10       33.89     12.18 o 
  -2   9   9        5.17        8.98      4.77 o 
  -1   9   9        0.11        3.98      4.75 o 
   0   9   9        7.00        6.40      3.53 o 
   1   9   9       74.72       68.79      6.62 o 
  -2  10   9       13.75        9.99      4.88 o 
  -1  10   9        4.29        4.83      4.86 o 
   0  10   9        0.01        4.09      2.79 o 
   1  10   9       31.99       32.07      6.84 o 
  -2  11   9        3.21        4.85      5.08 o 
  -1  11   9       37.66       45.86      8.24 o 
   0  11   9        1.30        7.81      3.44 o 
  -2  12   9        3.21       11.61      4.71 o 
  -1  12   9       19.06       26.07      7.37 o 
   0  12   9       44.83       37.25      5.22 o 
  -1  13   9      138.50      121.01     11.19 o 
   0  13   9       46.05       58.72      8.41 o 
  -2   0  10      192.65      239.76     17.23 o 
  -1   0  10       27.83       31.35     11.44 o 
   0   0  10      442.26      569.56     47.47 o 
  -2   1  10       32.66       18.98      5.33 o 
  -1   1  10        0.15        6.42      3.62 o 
   0   1  10      110.07      112.94     20.70 o 
  -1   2  10        0.22        5.63      2.86 o 
   0   2  10       61.86       31.34      9.18 o 
  -1   3  10      131.56      122.46     13.65 o 
   0   3  10       58.44       49.44      7.34 o 
  -1   4  10        6.02        7.26      3.68 o 
                                                 
